# Supplementary material for: Overexpression of Tpl2 is linked to imatinib resistance and activation of MEK‐ERK and NF‐κB pathways in a model of chronic myeloid leukemia
Source: Mol Oncol. 2018 Apr 6;12(5):630–47. doi: 10.1002/1878-0261.12186 (PMC5928369; doi:10.1002/1878-0261.12186)
Supplement: Supplementary file 8 — Table S2. Comparison of the abundances of MAPK‐ERK superpath related phosphopeptides in K562 vs. K562‐STI‐R cells. [file MOL2-12-630-s008.xlsx]

## Sheet: All Data
Protein Name	Peptide Sequence (*: Phosphorylated, #: methionine oxidation)	Phosphorylation Site (p-site)	Accession number for p-site	Peak area K562 rep1	Peak area K562-STI-R rep1	Peak area K562 rep2	Peak area K562-STI-R rep2	Peak area K562 rep3	Peak area K562-STI-R rep3	Peak area K562 rep4	Peak area K562-STI-R rep4	Peak area K562 rep4	Peak area K562-STI-R rep4	Average Peak area K562	Average Peak area K562-STI-R	Ratio K562-STI-R/K562	q-Value	Charge state	NCBI gi accession	Uniprot Accession	Gene Symbol	HPRD accession	Go location	Go Bio process	Go mol process	Kegg pathway	Protein names of proteins containing the peptide
14-3-3 theta	R.DNLTLWTS*DSAGEECDAAEGAEN.-	S230	HPRD:00886_1	7.72688e+06	9.41624e+06	7760300	12787841	8180581	9366953	5895325	9627135	9785509	11815386	7012682	3483872	1.21863	0.173522	2	112690	P27348	YWHAQ	00886_1	cytoplasm	small GTPase mediated signal transduction signal transduction	protein binding protein domain specific binding	Neurotrophin signaling pathway Cell cycle Oocyte meiosis	Manual Assigned Name:14-3-3 theta HPRD>00886_1>S230>14-3-3 theta SwissPROT>1433T_HUMAN>S230>14-3-3 protein theta OS=Homo sapiens GN=YWHAQ PE=1 SV=1 IPI>P27348>S230>14-3-3 protein theta IPI>B4DMT8>S230>Uncharacterized protein NCBI>112690>S230>14-3-3 protein tau (14-3-3 protein theta) (14-3-3 protein T-cell) (HS1 protein) NCBI>119621382>S230>tyrosine 3-monooxygenase/tryptophan 5-monooxygenase activ…
14-3-3 theta	R.DNLTLWTSDS*AGEECDAAEGAEN.-	S232	HPRD:00886_1	5.55117e+07	6.14427e+07	50486892	82360523	57887837	54499654	41702399	46547992	67982617	100518250	59498838	23286871	1.10684	0.247063	3	112690	P27348	YWHAQ	00886_1	cytoplasm	small GTPase mediated signal transduction signal transduction	protein binding protein domain specific binding	Neurotrophin signaling pathway Cell cycle Oocyte meiosis	Manual Assigned Name:14-3-3 theta HPRD>00886_1>S232>14-3-3 theta SwissPROT>1433T_HUMAN>S232>14-3-3 protein theta OS=Homo sapiens GN=YWHAQ PE=1 SV=1 IPI>P27348>S232>14-3-3 protein theta IPI>B4DMT8>S232>Uncharacterized protein NCBI>112690>S232>14-3-3 protein tau (14-3-3 protein theta) (14-3-3 protein T-cell) (HS1 protein) NCBI>119621382>S232>tyrosine 3-monooxygenase/tryptophan 5-monooxygenase activ…
14-3-3 theta	R.DNLTLWTSDS*AGEECDAAEGAEN.-	S232	HPRD:00886_1	7.72477e+06	9.3802e+06	7760300	12768312	8180581	9335089	5895325	9509183	9785509	11804528	7002125	3483872	1.2143	0.175294	2	112690	P27348	YWHAQ	00886_1	cytoplasm	small GTPase mediated signal transduction signal transduction	protein binding protein domain specific binding	Neurotrophin signaling pathway Cell cycle Oocyte meiosis	Manual Assigned Name:14-3-3 theta HPRD>00886_1>S232>14-3-3 theta SwissPROT>1433T_HUMAN>S232>14-3-3 protein theta OS=Homo sapiens GN=YWHAQ PE=1 SV=1 IPI>P27348>S232>14-3-3 protein theta IPI>B4DMT8>S232>Uncharacterized protein NCBI>112690>S232>14-3-3 protein tau (14-3-3 protein theta) (14-3-3 protein T-cell) (HS1 protein) NCBI>119621382>S232>tyrosine 3-monooxygenase/tryptophan 5-monooxygenase activ…
14-3-3 zeta	R.DNLTLWTSDT*QGDEAEAGEGGEN.-	T232	HPRD:03183_1	2.26867e+07	3.16923e+06	27781335	4198307	24901195	2176112	38131978	3304616	12930491	3676865	9688728	2490234	0.139695	0.000198235	3	52000887	P63104	YWHAZ	03183_2	nucleus integral to membrane	response to drug signal transduction proteolysis	protein binding protein domain specific binding	Neurotrophin signaling pathway Cell cycle Oocyte meiosis	Manual Assigned Name:14-3-3 zeta HPRD>03183_1>T232>14-3-3 zeta HPRD>03183_2>T232>14-3-3 zeta SwissPROT>1433Z_HUMAN>T232>14-3-3 protein zeta/delta OS=Homo sapiens GN=YWHAZ PE=1 SV=1 IPI>P63104>T232>14-3-3 protein zeta/delta IPI>H0YB80>T232> IPI>B0AZS6>T232>Uncharacterized protein IPI>B7Z2E6>T232>Uncharacterized protein IPI>E7EX24>T232>Uncharacterized protein NCBI>52000887>T232>14-3-3 protein zeta/…
14-3-3 zeta	R.DNLTLWTSDT*QGDEAEAGEGGEN.-	T232	HPRD:03183_1	6.43705e+06	4.03372e+06		15155789		543249	11353094	701784	5755744	2674024	2202304	1093744	0.626641	0.0825822	2	52000887	P63104	YWHAZ	03183_2	nucleus integral to membrane	response to drug signal transduction proteolysis	protein binding protein domain specific binding	Neurotrophin signaling pathway Cell cycle Oocyte meiosis	Manual Assigned Name:14-3-3 zeta HPRD>03183_1>T232>14-3-3 zeta HPRD>03183_2>T232>14-3-3 zeta SwissPROT>1433Z_HUMAN>T232>14-3-3 protein zeta/delta OS=Homo sapiens GN=YWHAZ PE=1 SV=1 IPI>P63104>T232>14-3-3 protein zeta/delta IPI>H0YB80>T232> IPI>B0AZS6>T232>Uncharacterized protein IPI>B7Z2E6>T232>Uncharacterized protein IPI>E7EX24>T232>Uncharacterized protein NCBI>52000887>T232>14-3-3 protein zeta/…
3 Phosphoinositide dependent protein kinase 1	R.ANS*FVGTAQYVSPELLTEK.S	S241*	HPRD:05556_1	1.28428e+06	1.69875e+06	1045668	1202572	1106715	842676	1520392	1709334	1750849	3181271	997799	1557897	1.32272	0.125779	2	17380162	H0Y4Z0	PDPK1	05556_2	membrane cytoplasm intracellular nucleus	protein amino acid phosphorylation	protein binding ATP binding	Aldosterone-regulated sodium reabsorption PPAR signaling pathway Insulin signaling pathway Focal adhesion mTOR signaling pathway Endometrial cancer Prostate cancer Non-small cell lung cancer	Manual Assigned Name:3 Phosphoinositide dependent protein kinase 1 HPRD>05556_1>S241>3 Phosphoinositide dependent protein kinase 1 HPRD>05556_2>S114>3 Phosphoinositide dependent protein kinase 1 SwissPROT>PDPK2_HUMAN>S214>Putative 3-phosphoinositide-dependent protein kinase 2 OS=Homo sapiens GN=PDPK2 PE=5 SV=1 IPI>H0Y4Z0>S241> IPI>O15530>S241>3-phosphoinositide-dependent protein kinase 1 IPI>Q9BR…
3 Phosphoinositide dependent protein kinase 1	R.ANS*FVGTAQYVSPELLTEK.S	S241*	HPRD:05556_1	7.668e+06	7.80626e+06	5302907	8651950	7385056	3934127	9306161	6333132	10257181	10158007	6088695	9954107	1.01803	0.241961	3	17380162	H0Y4Z0	PDPK1	05556_2	membrane cytoplasm intracellular nucleus	protein amino acid phosphorylation	protein binding ATP binding	Aldosterone-regulated sodium reabsorption PPAR signaling pathway Insulin signaling pathway Focal adhesion mTOR signaling pathway Endometrial cancer Prostate cancer Non-small cell lung cancer	Manual Assigned Name:3 Phosphoinositide dependent protein kinase 1 HPRD>05556_1>S241>3 Phosphoinositide dependent protein kinase 1 HPRD>05556_2>S114>3 Phosphoinositide dependent protein kinase 1 SwissPROT>PDPK2_HUMAN>S214>Putative 3-phosphoinositide-dependent protein kinase 2 OS=Homo sapiens GN=PDPK2 PE=5 SV=1 IPI>H0Y4Z0>S241> IPI>O15530>S241>3-phosphoinositide-dependent protein kinase 1 IPI>Q9BR…
3 Phosphoinositide dependent protein kinase 1	R.ANSFVGT*AQYVSPELLTEK.S	T245*	HPRD:05556_1	7.65872e+06	7.80446e+06	5302907	8651950	7385056	3925101	9306161	6333132	10210775	10158007	6088695	9954107	1.01903	0.242229	3	17380162	H0Y4Z0	PDPK1	05556_2	membrane cytoplasm intracellular nucleus	protein amino acid phosphorylation	protein binding ATP binding	Aldosterone-regulated sodium reabsorption PPAR signaling pathway Insulin signaling pathway Focal adhesion mTOR signaling pathway Endometrial cancer Prostate cancer Non-small cell lung cancer	Manual Assigned Name:3 Phosphoinositide dependent protein kinase 1 HPRD>05556_1>T245>3 Phosphoinositide dependent protein kinase 1 HPRD>05556_2>T118>3 Phosphoinositide dependent protein kinase 1 SwissPROT>PDPK2_HUMAN>T218>Putative 3-phosphoinositide-dependent protein kinase 2 OS=Homo sapiens GN=PDPK2 PE=5 SV=1 IPI>H0Y4Z0>T245> IPI>O15530>T245>3-phosphoinositide-dependent protein kinase 1 IPI>Q9BR…
5`-3` exoribonuclease 2	R.NS*PGSQVASNPR.Q	S448*	HPRD:10309_1	4.02397e+06	2.62652e+06	2704572	2354631	4217179	2387084	5460905	1858925	3152576	3026037	4584619	3505938	0.652719	0.0161056	2	30173484	Q9H0D6	XRN2	10309_1	nucleus	regulation of transcription	protein binding	RNA degradation	Manual Assigned Name:5`-3` exoribonuclease 2 HPRD>10309_1>S448>5`-3` exoribonuclease 2 SwissPROT>XRN2_HUMAN>S372>Isoform 2 of 5'-3' exoribonuclease 2 OS=Homo sapiens GN=XRN2 IPI>Q9H0D6>S448>5'-3' exoribonuclease 2 IPI>Q9H0D6-2>S448>Isoform 2 of 5'-3' exoribonuclease 2 IPI>B4DZC3>S448>Uncharacterized protein NCBI>30173484>S448>5'-3' exoribonuclease 2 NCBI>5881961>S448>Dhm1-like protein [Homo sapie…
5`-3` exoribonuclease 2	R.M#QNNSS*PSIS*PNTSFTSDGSPSPLGGIKR.K	S471S475	HPRD:10309_1	1.55048e+06	1.43613e+06	1304467	1545987	1468044	662912	2203170	1631251	1724164	1709185	1052548	1631325	0.926251	0.179796	3	30173484	Q9H0D6	XRN2	10309_1	nucleus	regulation of transcription	protein binding	RNA degradation	Manual Assigned Name:5`-3` exoribonuclease 2 HPRD>10309_1>S471S475>5`-3` exoribonuclease 2 SwissPROT>XRN2_HUMAN>S395S399>Isoform 2 of 5'-3' exoribonuclease 2 OS=Homo sapiens GN=XRN2 IPI>Q9H0D6>S471S475>5'-3' exoribonuclease 2 IPI>Q9H0D6-2>S471S475>Isoform 2 of 5'-3' exoribonuclease 2 IPI>B4DZC3>S471S475>Uncharacterized protein NCBI>30173484>S471S475>5'-3' exoribonuclease 2 NCBI>5881961>S471S475>D…
5`-3` exoribonuclease 2	R.MQNNSS*PSIS*PNTSFTSDGSPSPLGGIK.R	S471S475	HPRD:10309_1	1.41481e+06	1.25682e+06	754462	1085614	1448643	430756	1896925	1442130	1999815	2082295	974215	1243282	0.888327	0.170187	3	30173484	Q9H0D6	XRN2	10309_1	nucleus	regulation of transcription	protein binding	RNA degradation	Manual Assigned Name:5`-3` exoribonuclease 2 HPRD>10309_1>S471S475>5`-3` exoribonuclease 2 SwissPROT>XRN2_HUMAN>S395S399>Isoform 2 of 5'-3' exoribonuclease 2 OS=Homo sapiens GN=XRN2 IPI>Q9H0D6>S471S475>5'-3' exoribonuclease 2 IPI>Q9H0D6-2>S471S475>Isoform 2 of 5'-3' exoribonuclease 2 IPI>B4DZC3>S471S475>Uncharacterized protein NCBI>30173484>S471S475>5'-3' exoribonuclease 2 NCBI>5881961>S471S475>D…
5`-3` exoribonuclease 2	R.M#QNNSS*PS*ISPNTSFTSDGSPSPLGGIKR.K	S471S473	HPRD:10309_1	1.54718e+06	1.43356e+06	1317851	1533136	1451403	662912	2205241	1631251	1709291	1709185	1052101	1631325	0.926566	0.17976	3	30173484	Q9H0D6	XRN2	10309_1	nucleus	regulation of transcription	protein binding	RNA degradation	Manual Assigned Name:5`-3` exoribonuclease 2 HPRD>10309_1>S471S473>5`-3` exoribonuclease 2 SwissPROT>XRN2_HUMAN>S395S397>Isoform 2 of 5'-3' exoribonuclease 2 OS=Homo sapiens GN=XRN2 IPI>Q9H0D6>S471S473>5'-3' exoribonuclease 2 IPI>Q9H0D6-2>S471S473>Isoform 2 of 5'-3' exoribonuclease 2 IPI>B4DZC3>S471S473>Uncharacterized protein NCBI>30173484>S471S473>5'-3' exoribonuclease 2 NCBI>5881961>S471S473>D…
5`-3` exoribonuclease 2	R.MQNNSS*PS*ISPNTSFTSDGSPSPLGGIK.R	S471S473	HPRD:10309_1	1.41481e+06	1.25689e+06	754462	1095296	1448643	430756	1896925	1442130	1999815	2072982	974215	1243282	0.888379	0.170443	3	30173484	Q9H0D6	XRN2	10309_1	nucleus	regulation of transcription	protein binding	RNA degradation	Manual Assigned Name:5`-3` exoribonuclease 2 HPRD>10309_1>S471S473>5`-3` exoribonuclease 2 SwissPROT>XRN2_HUMAN>S395S397>Isoform 2 of 5'-3' exoribonuclease 2 OS=Homo sapiens GN=XRN2 IPI>Q9H0D6>S471S473>5'-3' exoribonuclease 2 IPI>Q9H0D6-2>S471S473>Isoform 2 of 5'-3' exoribonuclease 2 IPI>B4DZC3>S471S473>Uncharacterized protein NCBI>30173484>S471S473>5'-3' exoribonuclease 2 NCBI>5881961>S471S473>D…
5`-3` exoribonuclease 2	R.M#QNNSSPS*IS*PNTSFTSDGSPSPLGGIK.R	S473S475	HPRD:10309_1	945172	725778	190064	289049	1391544	181771	1207604	1229711	1538027	1227769	398620	700591	0.767879	0.180606	3	30173484	Q9H0D6	XRN2	10309_1	nucleus	regulation of transcription	protein binding	RNA degradation	Manual Assigned Name:5`-3` exoribonuclease 2 HPRD>10309_1>S473S475>5`-3` exoribonuclease 2 SwissPROT>XRN2_HUMAN>S397S399>Isoform 2 of 5'-3' exoribonuclease 2 OS=Homo sapiens GN=XRN2 IPI>Q9H0D6>S473S475>5'-3' exoribonuclease 2 IPI>Q9H0D6-2>S473S475>Isoform 2 of 5'-3' exoribonuclease 2 IPI>B4DZC3>S473S475>Uncharacterized protein NCBI>30173484>S473S475>5'-3' exoribonuclease 2 NCBI>5881961>S473S475>D…
5`-3` exoribonuclease 2	R.KAEDS*DS*EPEPEDNVR.L	S499S501*	HPRD:10309_1	1.52398e+08	1.82425e+08	135242441	199916462	128092559	128709788	176522131	175910868	170735301	188416645	151396126	219171828	1.19703	0.0542197	3	30173484	Q9H0D6	XRN2	10309_1	nucleus	regulation of transcription	protein binding	RNA degradation	Manual Assigned Name:5`-3` exoribonuclease 2 HPRD>10309_1>S499S501>5`-3` exoribonuclease 2 SwissPROT>XRN2_HUMAN>S423S425>Isoform 2 of 5'-3' exoribonuclease 2 OS=Homo sapiens GN=XRN2 IPI>Q9H0D6>S499S501>5'-3' exoribonuclease 2 IPI>Q9H0D6-2>S499S501>Isoform 2 of 5'-3' exoribonuclease 2 IPI>B4DZC3>S499S501>Uncharacterized protein NCBI>30173484>S499S501>5'-3' exoribonuclease 2 NCBI>5881961>S499S501>D…
5`-3` exoribonuclease 2	R.KAEDS*DS*EPEPEDNVR.L	S499S501*	HPRD:10309_1	4.642e+07	5.55413e+07	37349385	64691480	48509639	39921657	62489086	54540642	47073930	57845325	36677937	60707355	1.19649	0.0627899	2	30173484	Q9H0D6	XRN2	10309_1	nucleus	regulation of transcription	protein binding	RNA degradation	Manual Assigned Name:5`-3` exoribonuclease 2 HPRD>10309_1>S499S501>5`-3` exoribonuclease 2 SwissPROT>XRN2_HUMAN>S423S425>Isoform 2 of 5'-3' exoribonuclease 2 OS=Homo sapiens GN=XRN2 IPI>Q9H0D6>S499S501>5'-3' exoribonuclease 2 IPI>Q9H0D6-2>S499S501>Isoform 2 of 5'-3' exoribonuclease 2 IPI>B4DZC3>S499S501>Uncharacterized protein NCBI>30173484>S499S501>5'-3' exoribonuclease 2 NCBI>5881961>S499S501>D…
5`-3` exoribonuclease 2	K.AEDS*DS*EPEPEDNVR.L	S499S501*	HPRD:10309_1	1.12322e+07	1.01602e+07	7759361	10658964	11860441	7886846	15692786	9180522	11445831	10547565	9402715	12526923	0.904555	0.158488	2	30173484	Q9H0D6	XRN2	10309_1	nucleus	regulation of transcription	protein binding	RNA degradation	Manual Assigned Name:5`-3` exoribonuclease 2 HPRD>10309_1>S499S501>5`-3` exoribonuclease 2 SwissPROT>XRN2_HUMAN>S423S425>Isoform 2 of 5'-3' exoribonuclease 2 OS=Homo sapiens GN=XRN2 IPI>Q9H0D6>S499S501>5'-3' exoribonuclease 2 IPI>Q9H0D6-2>S499S501>Isoform 2 of 5'-3' exoribonuclease 2 IPI>B4DZC3>S499S501>Uncharacterized protein NCBI>30173484>S499S501>5'-3' exoribonuclease 2 NCBI>5881961>S499S501>D…
5`-3` exoribonuclease 2	K.RKAEDS*DS*EPEPEDNVR.L	S499S501*	HPRD:10309_1	1.76373e+07	2.09173e+07	12930914	20939266	15346704	15258764	23049247	20920247	19751421	23481100	17108452	23986939	1.18596	0.0671974	3	30173484	Q9H0D6	XRN2	10309_1	nucleus	regulation of transcription	protein binding	RNA degradation	Manual Assigned Name:5`-3` exoribonuclease 2 HPRD>10309_1>S499S501>5`-3` exoribonuclease 2 SwissPROT>XRN2_HUMAN>S423S425>Isoform 2 of 5'-3' exoribonuclease 2 OS=Homo sapiens GN=XRN2 IPI>Q9H0D6>S499S501>5'-3' exoribonuclease 2 IPI>Q9H0D6-2>S499S501>Isoform 2 of 5'-3' exoribonuclease 2 IPI>B4DZC3>S499S501>Uncharacterized protein NCBI>30173484>S499S501>5'-3' exoribonuclease 2 NCBI>5881961>S499S501>D…
60 kDa Ro protein	K.QIANS*QDGYVWQVTDMNR.L	S19*	HPRD:15964_1	1.02959e+06	437773	787748	359063	132530	461106	1153784	465439	1729322	587302	1344566	315955	0.425192	0.0782393	3	52788235	Q5LJ98	TROVE2	15964_2	cytoplasm ribonucleoprotein complex	transcription from RNA polymerase III promoter microtubule-based movement	protein binding RNA binding	Systemic lupus erythematosus	Manual Assigned Name:60 kDa Ro protein HPRD>15964_1>S19>60 kDa Ro protein HPRD>15964_2>S19>60 kDa Ro protein SwissPROT>RO60_HUMAN>S19>Isoform Short of 60 kDa SS-A/Ro ribonucleoprotein OS=Homo sapiens GN=TROVE2 IPI>Q5LJ98>S19>TROVE domain family, member 2 IPI>Q5LJ99>S19>TROVE domain family, member 2 IPI>Q5LJA0>S19>TROVE domain family, member 2 IPI>P10155>S19>60 kDa SS-A/Ro ribonucleoprotein IPI>P1…
60S ribosomal protein L22-like 1	R.YFQISQDEDES*ESED.-	S118	UNI:Q6P5R6	6.3889e+06	4.8161e+06	8167624	5090786	5669429	3779465	3712334	5282979	7679045	4506348	6716044	5420911	0.753823	0.049918	2	109893176	Q6P5R6	RPL22L1		intracellular	translation	structural constituent of ribosome	Ribosome	Manual Assigned Name:60S ribosomal protein L22-like 1 SwissPROT>RL22L_HUMAN>S118>60S ribosomal protein L22-like 1 OS=Homo sapiens GN=RPL22L1 PE=1 SV=2 IPI>Q6P5R6>S118>60S ribosomal protein L22-like 1 IPI>H0Y8C2>S118> IPI>C9JYQ9>S118>Uncharacterized protein NCBI>109893176>S118>Ribosomal protein L22-like 1 NCBI>78394997>S118>RPL22L1 protein [Homo sapiens] [MASS=14606] NCBI>38571737>S128>LOC200916 p…
7-dehydrocholesterol reductase	K.S*LDGVTNDR.T	S14	HPRD:04174_1	1.8776e+07	2.80772e+06	13021930	2540183	12622603	2214509	14938397	2652695	27984704	3225474	25312540	3405763	0.149538	2.80099e-05	2	4581759	Q9UBM7	DHCR7	04174_1	integral to membrane	oxidation reduction	protein binding	Steroid biosynthesis	Manual Assigned Name:7-dehydrocholesterol reductase HPRD>04174_1>S14>7-dehydrocholesterol reductase SwissPROT>DHCR7_HUMAN>S14>7-dehydrocholesterol reductase OS=Homo sapiens GN=DHCR7 PE=1 SV=1 IPI>Q9UBM7>S14>7-dehydrocholesterol reductase IPI>E9PIP9>S14>Uncharacterized protein IPI>E9PJ54>S14>Uncharacterized protein IPI>E9PM00>S14>Uncharacterized protein IPI>E9PMT8>S14>Uncharacterized protein IPI>E…
7-dehydrocholesterol reductase	K.AKS*LDGVTNDR.T	S14	HPRD:04174_1	4.64738e+06	473885	3749951	392388	3095550	269498	3495000	346899	7013750	275945	5882657	1084696	0.101968	7.99687e-05	2	4581759	Q9UBM7	DHCR7	04174_1	integral to membrane	oxidation reduction	protein binding	Steroid biosynthesis	Manual Assigned Name:7-dehydrocholesterol reductase HPRD>04174_1>S14>7-dehydrocholesterol reductase SwissPROT>DHCR7_HUMAN>S14>7-dehydrocholesterol reductase OS=Homo sapiens GN=DHCR7 PE=1 SV=1 IPI>Q9UBM7>S14>7-dehydrocholesterol reductase IPI>E9PIP9>S14>Uncharacterized protein IPI>E9PJ54>S14>Uncharacterized protein IPI>E9PM00>S14>Uncharacterized protein IPI>E9PMT8>S14>Uncharacterized protein IPI>E…
7A5	R.EIENGNS*FDS*SGDELDVHQLLR.Q	S112S115	HPRD:12381_1	2.32562e+06	1.67824e+06	1160269		1170709	334348	4350947	1508885	3599210	4154663	1346964	715059	0.721631	0.107969	3	182627616	Q6ZN28	MACC1	12381_1	nucleus	regulation of transcription	growth factor activity		Manual Assigned Name:7A5 HPRD>12381_1>S112S115>7A5 SwissPROT>MACC1_HUMAN>S112S115>Metastasis-associated in colon cancer protein 1 OS=Homo sapiens GN=MACC1 PE=1 SV=2 IPI>Q6ZN28>S112S115>Metastasis-associated in colon cancer protein 1 NCBI>182627616>S112S115>SH3 domain-containing protein 7a5 NCBI>187953435>S112S115>Putative binding protein 7a5 [Homo sapiens] [MASS=96638] NCBI>51095032>S112S115>puta…
7A5	R.EIENGNS*FDS*S*GDELDVHQLLR.Q	S112S115S116	HPRD:12381_1	993187	264741	654918	330815	194872	31188	1701709	243580	1985189	384708	429245	333414	0.266557	0.0312347	3	182627616	Q6ZN28	MACC1	12381_1	nucleus	regulation of transcription	growth factor activity		Manual Assigned Name:7A5 HPRD>12381_1>S112S115S116>7A5 SwissPROT>MACC1_HUMAN>S112S115S116>Metastasis-associated in colon cancer protein 1 OS=Homo sapiens GN=MACC1 PE=1 SV=2 IPI>Q6ZN28>S112S115S116>Metastasis-associated in colon cancer protein 1 NCBI>182627616>S112S115S116>SH3 domain-containing protein 7a5 NCBI>187953435>S112S115S116>Putative binding protein 7a5 [Homo sapiens] [MASS=96638] NCBI>51…
7A5	R.EIENGNSFDS*S*GDELDVHQLLR.Q	S115S116	HPRD:12381_1	2.33658e+06	1.67824e+06	1160269		1170709	334348	4359955	1508885	3599210	4154663	1392752	715059	0.718246	0.106311	3	182627616	Q6ZN28	MACC1	12381_1	nucleus	regulation of transcription	growth factor activity		Manual Assigned Name:7A5 HPRD>12381_1>S115S116>7A5 SwissPROT>MACC1_HUMAN>S115S116>Metastasis-associated in colon cancer protein 1 OS=Homo sapiens GN=MACC1 PE=1 SV=2 IPI>Q6ZN28>S115S116>Metastasis-associated in colon cancer protein 1 NCBI>182627616>S115S116>SH3 domain-containing protein 7a5 NCBI>187953435>S115S116>Putative binding protein 7a5 [Homo sapiens] [MASS=96638] NCBI>51095032>S115S116>puta…
A kinase (PRKA) anchor protein 1	R.SES*SGILPNTTDMR.L	S107	HPRD:03905_1	5.2842e+06	1.96035e+06	2470654	2030534	4386767	774538	3758759	2110355	8827372	2068422	6977424	2817921	0.370984	0.00754589	2	8134304	Q92667	AKAP1	03905_2	integral to membrane mitochondrion	ion transport signal transduction	protein binding nucleic acid binding		Manual Assigned Name:A kinase (PRKA) anchor protein 1 HPRD>03905_1>S107>A kinase (PRKA) anchor protein 1 HPRD>03905_2>S107>A kinase (PRKA) anchor protein 1 SwissPROT>AKAP1_HUMAN>S107>"Isoform 2 of A-kinase anchor protein 1, mitochondrial OS=Homo sapiens GN=AKAP1" IPI>Q92667>S107>A-kinase anchor protein 1, mitochondrial IPI>I3L0K6>S107> IPI>I3L2A2>S107> IPI>I3L2N7>S107> IPI>Q92667-2>S107>Isoform 2…
A kinase anchor protein 11	R.SVS*PTFLNPSDENLK.T	S1242*	HPRD:05261_1	4.81021e+06	2.90046e+06	5102104	2987994	4662474	2090622	3578267	2952775	6591727	3731690	4116460	2739233	0.602981	0.00395007	2	13431310	Q9UKA4	AKAP11	05261_2	cytoplasm	protein kinase cascade	protein binding		Manual Assigned Name:A kinase anchor protein 11 HPRD>05261_1>S1242>A kinase anchor protein 11 HPRD>05261_2>S1242>A kinase anchor protein 11 SwissPROT>AKA11_HUMAN>S1242>A-kinase anchor protein 11 OS=Homo sapiens GN=AKAP11 PE=1 SV=1 IPI>Q9UKA4>S1242>A-kinase anchor protein 11 NCBI>13431310>S1242>A-kinase anchor protein 11 (Protein kinase A anchoring protein 11) (PRKA11) (A kinase anchor protein 220…
A kinase anchor protein 2	R.DALGDSLQVPVS*PSSTTSSR.C	S383*	HPRD:09197_1	8.2396e+06	2.32128e+07	10607094	12726830	5492380	28832791	7540052	20754823	12412853	26860890	5145620	26888666	2.81722	0.00129994	3	254763433	Q9Y2D5	AKAP2	18661_1	integral to membrane	ion transport	protein binding		Manual Assigned Name:A kinase anchor protein 2 HPRD>09197_1>S383>A kinase anchor protein 2 HPRD>09197_2>S241>A kinase anchor protein 2 HPRD>18661_1>S383>PALM2-AKAP2 protein SwissPROT>AKAP2_HUMAN>S241>Isoform 5 of A-kinase anchor protein 2 OS=Homo sapiens GN=AKAP2 IPI>Q9Y2D5>S152>A-kinase anchor protein 2 IPI>Q9Y2D5-4>S152>Isoform 2 of A-kinase anchor protein 2 IPI>Q9Y2D5-5>S152>Isoform 3 of A-kin…
A kinase anchor protein 2	R.QVLQSTQS*PR.T	S979*	HPRD:09197_1	520567	1.03496e+07		11109209		11323705		8528476		10593413	520567	10193446	19.8815		2	254763433	Q9Y2D5	AKAP2	18661_1	integral to membrane	ion transport	protein binding		Manual Assigned Name:A kinase anchor protein 2 HPRD>09197_1>S979>A kinase anchor protein 2 HPRD>09197_2>S837>A kinase anchor protein 2 HPRD>18661_1>S979>PALM2-AKAP2 protein SwissPROT>AKAP2_HUMAN>S837>Isoform 5 of A-kinase anchor protein 2 OS=Homo sapiens GN=AKAP2 IPI>Q9Y2D5>S748>A-kinase anchor protein 2 IPI>Q9Y2D5-4>S748>Isoform 2 of A-kinase anchor protein 2 IPI>Q9Y2D5-5>S748>Isoform 3 of A-kin…
A kinase anchoring protein 13	K.SGSLDSELSVS*PK.R	S2732	HPRD:05253_1	139749	3.75996e+06	407190	4513283	43851	3105559	103666	3500757	65102	3509417	78934	4170785	26.9052	3.56907e-05	2	134048676	H0Y4V5	AKAP13	05253_3	nucleus intracellular	apoptosis intracellular signaling cascade	protein binding zinc ion binding		Manual Assigned Name:A kinase anchoring protein 13 HPRD>05253_1>S2732>A kinase anchoring protein 13 HPRD>05253_2>S2728>A kinase anchoring protein 13 HPRD>05253_3>S973>A kinase anchoring protein 13 SwissPROT>AKP13_HUMAN>S808>Isoform 7 of A-kinase anchor protein 13 OS=Homo sapiens GN=AKAP13 IPI>H0Y4V5>S2707> IPI>H7BYL5>S2707> IPI>Q12802>S2707>A-kinase anchor protein 13 IPI>Q12802-2>S2707>Isoform 2 …
A kinase PRKA anchor protein 8 like	K.ATRT*DCS*DNSDS*DNDEGT*EGEATEGLEGTEAVEK.G	T294S297S302T308*	HPRD:10641_1	1.18038e+06	381656	213620		432241	68108	2486365	493105	1936541	480743	833115	484667	0.323334	0.0596651	4	296439446	Q9ULX6	AKAP8L	10641_1	nucleus	biological_process DNA methylation regulation of transcription, DNA-dependent	protein binding DNA binding zinc ion binding		Manual Assigned Name:A kinase PRKA anchor protein 8 like HPRD>10641_1>T294S297S302T308>A kinase PRKA anchor protein 8 like SwissPROT>AKP8L_HUMAN>T294S297S302T308>A-kinase anchor protein 8-like OS=Homo sapiens GN=AKAP8L PE=1 SV=3 IPI>Q9ULX6>T294S297S302T308>A-kinase anchor protein 8-like IPI>Q9ULX6-2>T294S297S302T308> NCBI>296439446>T294S297S302T308>RecName: Full=A-kinase anchor protein 8-like; Sh…
A kinase PRKA anchor protein 8 like	R.TDCS*DNS*DSDNDEGT*EGEATEGLEGTEAVEK.G	S297S300T308*	HPRD:10641_1	4.54161e+06	2.35756e+06	2949869	1199507	2903469	1082639	8720640	5179959	4764897	2088020	3369168	2237659	0.519102	0.0271824	3	296439446	Q9ULX6	AKAP8L	10641_1	nucleus	biological_process DNA methylation regulation of transcription, DNA-dependent	protein binding DNA binding zinc ion binding		Manual Assigned Name:A kinase PRKA anchor protein 8 like HPRD>10641_1>S297S300T308>A kinase PRKA anchor protein 8 like SwissPROT>AKP8L_HUMAN>S297S300T308>A-kinase anchor protein 8-like OS=Homo sapiens GN=AKAP8L PE=1 SV=3 IPI>Q9ULX6>S297S300T308>A-kinase anchor protein 8-like IPI>Q9ULX6-2>S297S300T308> NCBI>296439446>S297S300T308>RecName: Full=A-kinase anchor protein 8-like; Short=AKAP8-like prote…
A kinase PRKA anchor protein 8 like	R.TDCS*DNS*DS*DNDEGTEGEATEGLEGTEAVEK.G	S297S300S302*	HPRD:10641_1	4.54161e+06	1.67364e+06	2949869	1199507	2903469	1082639	8720640	1760376	4764897	2088020	3369168	2237659	0.368513	0.00342049	3	296439446	Q9ULX6	AKAP8L	10641_1	nucleus	biological_process DNA methylation regulation of transcription, DNA-dependent	protein binding DNA binding zinc ion binding		Manual Assigned Name:A kinase PRKA anchor protein 8 like HPRD>10641_1>S297S300S302>A kinase PRKA anchor protein 8 like SwissPROT>AKP8L_HUMAN>S297S300S302>A-kinase anchor protein 8-like OS=Homo sapiens GN=AKAP8L PE=1 SV=3 IPI>Q9ULX6>S297S300S302>A-kinase anchor protein 8-like IPI>Q9ULX6-2>S297S300S302> NCBI>296439446>S297S300S302>RecName: Full=A-kinase anchor protein 8-like; Short=AKAP8-like prote…
A6RP	R.LIRGPGENGDDS*.-	S349	HPRD:08464_1	9.96499e+07	1.88629e+07	97100037	21973313	88837617	15366725	120569961	17870052	105353106	18328075	86388989	20776173	0.189291	1.34145e-06	2	94730596	Q6IBS0	TWF2	08464_1	cytoplasm	protein amino acid phosphorylation	protein binding		Manual Assigned Name:A6RP HPRD>08464_1>S349>A6RP SwissPROT>TWF2_HUMAN>S349>Twinfilin-2 OS=Homo sapiens GN=TWF2 PE=1 SV=2 IPI>Q6IBS0>S349>Twinfilin-2 NCBI>94730596>S349>Twinfilin-2 (Twinfilin-1-like protein) (A6-related protein) (hA6RP) (Protein tyrosine kinase 9-like) NCBI>49065466>S349>PTK9L [Homo sapiens] [MASS=39548] NCBI>48145581>S349>PTK9L [Homo sapiens] NCBI>33337753>S349>MSTP011 [Homo sapi…
Acetyl-CoA carboxylase alpha	R.FIIGS*VSEDNS*EDEISNLVK.L	S60S66*	HPRD:01938_1	9.08233e+06	4.08627e+06	5621129	2749806	7620832	1317327	11596471	2752002	13978042	8509545	6595181	5102677	0.449914	0.0141006	3	118601083	K7EJ22	ACACA	01938_7	cytoplasm	metabolic process	protein binding	Pyruvate metabolism Propanoate metabolism Fatty acid biosynthesis Insulin signaling pathway	Manual Assigned Name:Acetyl-CoA carboxylase alpha HPRD>01938_1>S60S66>Acetyl-CoA carboxylase alpha HPRD>01938_2>S23S29>Acetyl-CoA carboxylase alpha HPRD>01938_3>S23S29>Acetyl-CoA carboxylase alpha HPRD>01938_6>S60S66>Acetyl-CoA carboxylase alpha HPRD>01938_7>S23S29>Acetyl-CoA carboxylase alpha SwissPROT>ACACA_HUMAN>S60S66>Isoform 4 of Acetyl-CoA carboxylase 1 OS=Homo sapiens GN=ACACA SwissPROT>CO…
Acetyl-CoA carboxylase alpha	R.FIIGSVS*EDNSEDEISNLVK.L	S62*	HPRD:01938_1	4.11484e+06	2.28851e+06	3131319	1453156	2854505	1157738	4502879	1350706	6796911	4264605	3288588	3216342	0.55616	0.0233391	3	118601083	K7EJ22	ACACA	01938_7	cytoplasm	metabolic process	protein binding	Pyruvate metabolism Propanoate metabolism Fatty acid biosynthesis Insulin signaling pathway	Manual Assigned Name:Acetyl-CoA carboxylase alpha HPRD>01938_1>S62>Acetyl-CoA carboxylase alpha HPRD>01938_2>S25>Acetyl-CoA carboxylase alpha HPRD>01938_3>S25>Acetyl-CoA carboxylase alpha HPRD>01938_6>S62>Acetyl-CoA carboxylase alpha HPRD>01938_7>S25>Acetyl-CoA carboxylase alpha SwissPROT>ACACA_HUMAN>S62>Isoform 4 of Acetyl-CoA carboxylase 1 OS=Homo sapiens GN=ACACA SwissPROT>COA1_HUMAN>S25>Acety…
Acetyl-CoA carboxylase alpha	R.FIIGSVS*EDNS*EDEISNLVK.L	S62S66*	HPRD:01938_1	9.08233e+06	4.08627e+06	5621129	2749806	7620832	1317327	11596471	2752002	13978042	8509545	6595181	5102677	0.449914	0.0141006	3	118601083	K7EJ22	ACACA	01938_7	cytoplasm	metabolic process	protein binding	Pyruvate metabolism Propanoate metabolism Fatty acid biosynthesis Insulin signaling pathway	Manual Assigned Name:Acetyl-CoA carboxylase alpha HPRD>01938_1>S62S66>Acetyl-CoA carboxylase alpha HPRD>01938_2>S25S29>Acetyl-CoA carboxylase alpha HPRD>01938_3>S25S29>Acetyl-CoA carboxylase alpha HPRD>01938_6>S62S66>Acetyl-CoA carboxylase alpha HPRD>01938_7>S25S29>Acetyl-CoA carboxylase alpha SwissPROT>ACACA_HUMAN>S62S66>Isoform 4 of Acetyl-CoA carboxylase 1 OS=Homo sapiens GN=ACACA SwissPROT>CO…
Acetyl-CoA carboxylase alpha	R.FIIGSVS*EDNS*EDEISNLVK.L	S62S66*	HPRD:01938_1	1.80417e+06	938767	1245859	627784	1593949	360749	2471400	996274	2803195	1831656	906460	877374	0.520331	0.0277181	2	118601083	K7EJ22	ACACA	01938_7	cytoplasm	metabolic process	protein binding	Pyruvate metabolism Propanoate metabolism Fatty acid biosynthesis Insulin signaling pathway	Manual Assigned Name:Acetyl-CoA carboxylase alpha HPRD>01938_1>S62S66>Acetyl-CoA carboxylase alpha HPRD>01938_2>S25S29>Acetyl-CoA carboxylase alpha HPRD>01938_3>S25S29>Acetyl-CoA carboxylase alpha HPRD>01938_6>S62S66>Acetyl-CoA carboxylase alpha HPRD>01938_7>S25S29>Acetyl-CoA carboxylase alpha SwissPROT>ACACA_HUMAN>S62S66>Isoform 4 of Acetyl-CoA carboxylase 1 OS=Homo sapiens GN=ACACA SwissPROT>CO…
Acetyl-CoA carboxylase alpha	R.FIIGSVSEDNS*EDEISNLVK.L	S66*	HPRD:01938_1	836949	598568	781985	437821	538132	248543	1129937	606380	1349045	1001064	385647	699032	0.715178	0.103658	2	118601083	K7EJ22	ACACA	01938_7	cytoplasm	metabolic process	protein binding	Pyruvate metabolism Propanoate metabolism Fatty acid biosynthesis Insulin signaling pathway	Manual Assigned Name:Acetyl-CoA carboxylase alpha HPRD>01938_1>S66>Acetyl-CoA carboxylase alpha HPRD>01938_2>S29>Acetyl-CoA carboxylase alpha HPRD>01938_3>S29>Acetyl-CoA carboxylase alpha HPRD>01938_6>S66>Acetyl-CoA carboxylase alpha HPRD>01938_7>S29>Acetyl-CoA carboxylase alpha SwissPROT>ACACA_HUMAN>S66>Isoform 4 of Acetyl-CoA carboxylase 1 OS=Homo sapiens GN=ACACA SwissPROT>COA1_HUMAN>S29>Acety…
Acetyl-CoA carboxylase alpha	R.FIIGSVSEDNS*EDEISNLVK.L	S66*	HPRD:01938_1	4.11709e+06	2.28833e+06	3131319	1453156	2854505	1156834	4502879	1350706	6808180	4264605	3288588	3216342	0.555812	0.0233391	3	118601083	K7EJ22	ACACA	01938_7	cytoplasm	metabolic process	protein binding	Pyruvate metabolism Propanoate metabolism Fatty acid biosynthesis Insulin signaling pathway	Manual Assigned Name:Acetyl-CoA carboxylase alpha HPRD>01938_1>S66>Acetyl-CoA carboxylase alpha HPRD>01938_2>S29>Acetyl-CoA carboxylase alpha HPRD>01938_3>S29>Acetyl-CoA carboxylase alpha HPRD>01938_6>S66>Acetyl-CoA carboxylase alpha HPRD>01938_7>S29>Acetyl-CoA carboxylase alpha SwissPROT>ACACA_HUMAN>S66>Isoform 4 of Acetyl-CoA carboxylase 1 OS=Homo sapiens GN=ACACA SwissPROT>COA1_HUMAN>S29>Acety…
Acetyl-CoA carboxylase alpha	R.SSMS*GLHLVK.Q	S117*	HPRD:01938_1	9.80499e+06	4.86757e+06	7319408	5566186	7216784	1697999	8903187	5332850	13716857	6273662	11868717	5467146	0.496438	0.0112646	2	118601083	Q13085	ACACA	01938_7	cytoplasm	metabolic process	protein binding	Pyruvate metabolism Propanoate metabolism Fatty acid biosynthesis Insulin signaling pathway	Manual Assigned Name:Acetyl-CoA carboxylase alpha HPRD>01938_1>S117>Acetyl-CoA carboxylase alpha HPRD>01938_3>S80>Acetyl-CoA carboxylase alpha HPRD>01938_4>S22>Acetyl-CoA carboxylase alpha HPRD>01938_7>S80>Acetyl-CoA carboxylase alpha SwissPROT>ACACA_HUMAN>S117>Isoform 4 of Acetyl-CoA carboxylase 1 OS=Homo sapiens GN=ACACA IPI>Q13085>S80>Acetyl-CoA carboxylase 1 IPI>Q13085-2>S80>Isoform 2 of Acet…
Acetyl-CoA carboxylase alpha	R.SSM#S*GLHLVK.Q	S117*	HPRD:01938_1	2.55685e+06	940385	1157477	837673	2586923	1206922	1492220	737406	4850229	973723	2697376	946203	0.367791	0.00519302	2	118601083	Q13085	ACACA	01938_7	cytoplasm	metabolic process	protein binding	Pyruvate metabolism Propanoate metabolism Fatty acid biosynthesis Insulin signaling pathway	Manual Assigned Name:Acetyl-CoA carboxylase alpha HPRD>01938_1>S117>Acetyl-CoA carboxylase alpha HPRD>01938_3>S80>Acetyl-CoA carboxylase alpha HPRD>01938_4>S22>Acetyl-CoA carboxylase alpha HPRD>01938_7>S80>Acetyl-CoA carboxylase alpha SwissPROT>ACACA_HUMAN>S117>Isoform 4 of Acetyl-CoA carboxylase 1 OS=Homo sapiens GN=ACACA IPI>Q13085>S80>Acetyl-CoA carboxylase 1 IPI>Q13085-2>S80>Isoform 2 of Acet…
Acetyl-Coenzyme A synthetase 2	R.S*WSPPPEVSR.S	S28*	HPRD:12053_1	4.04433e+07	3.86277e+06	34727653	4804774	36313548	3040039	46669644	3562370	49473982	4177235	35031574	3729424	0.0955108	6.68911e-07	2	8439651	Q9NR19	ACSS2	12053_2	nucleus	metabolic process	protein binding catalytic activity	Glycolysis / Gluconeogenesis Pyruvate metabolism Propanoate metabolism Reductive carboxylate cycle (CO2 fixation)	Manual Assigned Name:Acetyl-Coenzyme A synthetase 2 HPRD>12053_1>S28>Acetyl-Coenzyme A synthetase 2 HPRD>12053_2>S28>Acetyl-Coenzyme A synthetase 2 SwissPROT>ACSA_HUMAN>S28>"Acetyl-coenzyme A synthetase, cytoplasmic OS=Homo sapiens GN=ACSS2 PE=1 SV=1" IPI>Q9NR19>S28>Acetyl-coenzyme A synthetase, cytoplasmic IPI>Q5QPH3>S28>Acyl-CoA synthetase short-chain family member 2 IPI>B4DEH9>S28>Uncharacteri…
Acetyl-Coenzyme A synthetase 2	R.SWS*PPPEVSR.S	S30*	HPRD:12053_1	4.04924e+07	3.81129e+06	34795238	4452434	36357309	3114177	46706327	3562370	49496916	4187707	35106272	3739747	0.0941235	3.6723e-07	2	8439651	Q9NR19	ACSS2	12053_2	nucleus	metabolic process	protein binding catalytic activity	Glycolysis / Gluconeogenesis Pyruvate metabolism Propanoate metabolism Reductive carboxylate cycle (CO2 fixation)	Manual Assigned Name:Acetyl-Coenzyme A synthetase 2 HPRD>12053_1>S30>Acetyl-Coenzyme A synthetase 2 HPRD>12053_2>S30>Acetyl-Coenzyme A synthetase 2 SwissPROT>ACSA_HUMAN>S30>"Acetyl-coenzyme A synthetase, cytoplasmic OS=Homo sapiens GN=ACSS2 PE=1 SV=1" IPI>Q9NR19>S30>Acetyl-coenzyme A synthetase, cytoplasmic IPI>Q5QPH3>S30>Acyl-CoA synthetase short-chain family member 2 IPI>B4DEH9>S30>Uncharacteri…
Acetyl-Coenzyme A synthetase 2	R.AELGMGDSTSQS*PPIKR.S	S267*	HPRD:12053_1	8.92147e+06	765120	9610089	709812	7036277	480066	8203253	381970	11426654	942762	8331093	1310990	0.0857616	1.91311e-05	3	8439651	Q9NR19	ACSS2	12053_4	nucleus	metabolic process	protein binding catalytic activity	Glycolysis / Gluconeogenesis Pyruvate metabolism Propanoate metabolism Reductive carboxylate cycle (CO2 fixation)	Manual Assigned Name:Acetyl-Coenzyme A synthetase 2 HPRD>12053_1>S267>Acetyl-Coenzyme A synthetase 2 HPRD>12053_2>S267>Acetyl-Coenzyme A synthetase 2 HPRD>12053_3>S172>Acetyl-Coenzyme A synthetase 2 HPRD>12053_4>S217>Acetyl-Coenzyme A synthetase 2 SwissPROT>ACSA_HUMAN>S267>"Acetyl-coenzyme A synthetase, cytoplasmic OS=Homo sapiens GN=ACSS2 PE=1 SV=1" IPI>Q9NR19>S267>Acetyl-coenzyme A synthetase, …
Acetylserotonin methyltransferase-like	K.HDSIPAADTFEDLS*DVEGGGSEPTQR.D	S239*	HPRD:02156_1	2.51575e+06	2.88396e+06	1730304	2073385	2344076	1430170	4022659	3712791	3264777	3363091	1216929	3840344	1.14636	0.166349	3	115502355	O95671	ASMTL	02156_1	cytoplasm	melatonin biosynthetic process protein folding	O-methyltransferase activity transferase activity		Manual Assigned Name:Acetylserotonin methyltransferase-like HPRD>02156_1>S239>Acetylserotonin methyltransferase-like SwissPROT>ASML_HUMAN>S223>Isoform 2 of N-acetylserotonin O-methyltransferase-like protein OS=Homo sapiens GN=ASMTL IPI>O95671>S239>N-acetylserotonin O-methyltransferase-like protein IPI>O95671-2>S239>Isoform 2 of N-acetylserotonin O-methyltransferase-like protein IPI>E7ER97>S239>Un…
Acid cluster protein 33	K.GSLGIS*QEEQ.-	S304	HPRD:10492_1	1.09575e+07	977390	7298372	1492635	4222037	912074	13886175	1680703	16499096	734988	12881870	66551	0.0891982	0.00185589	2	74734726	H3BRR0	SPG21	10492_1	membrane	cell death	CD4 receptor binding		Manual Assigned Name:Acid cluster protein 33 HPRD>10492_1>S304>Acid cluster protein 33 SwissPROT>SPG21_HUMAN>S304>Maspardin OS=Homo sapiens GN=SPG21 PE=1 SV=1 IPI>H3BRR0>S150> IPI>Q9NZD8>S150>Maspardin IPI>Q9NZD8-2>S150>Isoform 2 of Maspardin NCBI>74734726>S304>Maspardin (Spastic paraplegia 21 autosomal recessive Mast syndrome protein) (Acid cluster protein 33) NCBI>13182743>S304>GL010 [Homo sapi…
ACINUS	K.SSSIS*EEKGDSDDEKPR.K	S210*	HPRD:05191_1	5.52358e+06	3.71852e+06	5623950	3621389	4391771	3811973	5387452	3098530	6927016	3792247	5287726	4268476	0.673208	0.00163609	3	308153407	Q9UKV3	ACIN1	05191_1	nucleus intracellular	apoptosis protein amino acid dephosphorylation	nucleotide binding nucleic acid binding	Spliceosome	Manual Assigned Name:ACINUS HPRD>05191_1>S210>ACINUS IPI>Q9UKV3>S210>Apoptotic chromatin condensation inducer in the nucleus IPI>Q9UKV3-5>S210> IPI>E7EQT4>S210>Uncharacterized protein IPI>G3V3M7>S210> NCBI>308153407>S210>RecName: Full=Apoptotic chromatin condensation inducer in the nucleus; Short=Acinus NCBI>187954619>S210>ACIN1 protein [Homo sapiens] [MASS=150582] NCBI>5931959>S210>acinusL [Homo…
ACINUS	K.SSSISEEKGDS*DDEKPR.K	S216*	HPRD:05191_1	5.54222e+06	3.71936e+06	5631075	3597337	4412137	3811973	5387452	3084497	7006269	3831054	5274159	4271923	0.671095	0.00174259	3	308153407	Q9UKV3	ACIN1	05191_1	nucleus intracellular	apoptosis protein amino acid dephosphorylation	nucleotide binding nucleic acid binding	Spliceosome	Manual Assigned Name:ACINUS HPRD>05191_1>S216>ACINUS IPI>Q9UKV3>S216>Apoptotic chromatin condensation inducer in the nucleus IPI>Q9UKV3-5>S216> IPI>E7EQT4>S216>Uncharacterized protein IPI>G3V3M7>S216> NCBI>308153407>S216>RecName: Full=Apoptotic chromatin condensation inducer in the nucleus; Short=Acinus NCBI>187954619>S216>ACIN1 protein [Homo sapiens] [MASS=150582] NCBI>5931959>S216>acinusL [Homo…
ACINUS	R.AAKLS*EGS*QPAEEEEDQETPSR.N	S240S243*	HPRD:05191_1	1.25107e+07	9.03428e+06	34104566	12293238	5062778	8224619	4357361	7825243	6288284	7834811	12740651	8993495	0.722123	0.241955	3	308153407	Q9UKV3	ACIN1	05191_1	nucleus intracellular	apoptosis protein amino acid dephosphorylation	nucleotide binding nucleic acid binding	Spliceosome	Manual Assigned Name:ACINUS HPRD>05191_1>S240S243>ACINUS IPI>Q9UKV3>S240S243>Apoptotic chromatin condensation inducer in the nucleus IPI>Q9UKV3-5>S240S243> IPI>E7EQT4>S240S243>Uncharacterized protein IPI>G3V3M7>S240S243> NCBI>308153407>S240S243>RecName: Full=Apoptotic chromatin condensation inducer in the nucleus; Short=Acinus NCBI>187954619>S240S243>ACIN1 protein [Homo sapiens] [MASS=150582] NCB…
ACINUS	R.AAKLSEGS*QPAEEEEDQETPSR.N	S243*	HPRD:05191_1	1.1603e+06	589088	2852490	735880	133219	677302	793858	571014	410132	433269	1611790	527974	0.507704	0.185653	3	308153407	Q9UKV3	ACIN1	05191_1	nucleus intracellular	apoptosis protein amino acid dephosphorylation	nucleotide binding nucleic acid binding	Spliceosome	Manual Assigned Name:ACINUS HPRD>05191_1>S243>ACINUS IPI>Q9UKV3>S243>Apoptotic chromatin condensation inducer in the nucleus IPI>Q9UKV3-5>S243> IPI>E7EQT4>S243>Uncharacterized protein IPI>G3V3M7>S243> NCBI>308153407>S243>RecName: Full=Apoptotic chromatin condensation inducer in the nucleus; Short=Acinus NCBI>187954619>S243>ACIN1 protein [Homo sapiens] [MASS=150582] NCBI>5931959>S243>acinusL [Homo…
ACINUS	K.LSEGS*QPAEEEEDQETPSR.N	S243*	HPRD:05191_1	2.03876e+06	3.98592e+06	2237479	8591754	1000976	4273060	1064746	1857767	4045180	2167685	1845443	3039315	1.95506	0.0445813	3	308153407	Q9UKV3	ACIN1	05191_1	nucleus intracellular	apoptosis protein amino acid dephosphorylation	nucleotide binding nucleic acid binding	Spliceosome	Manual Assigned Name:ACINUS HPRD>05191_1>S243>ACINUS IPI>Q9UKV3>S243>Apoptotic chromatin condensation inducer in the nucleus IPI>Q9UKV3-5>S243> IPI>E7EQT4>S243>Uncharacterized protein IPI>G3V3M7>S243> NCBI>308153407>S243>RecName: Full=Apoptotic chromatin condensation inducer in the nucleus; Short=Acinus NCBI>187954619>S243>ACIN1 protein [Homo sapiens] [MASS=150582] NCBI>5931959>S243>acinusL [Homo…
ACINUS	R.S*QEQEVLER.G	S328*	HPRD:05191_1	1.31172e+07	7.57399e+06	10774048	7257647	10329109	3113683	14120927	6107322	14883520	8865913	15478626	12525393	0.577407	0.0145658	2	308153407	Q9UKV3	ACIN1	05191_1	nucleus intracellular	apoptosis protein amino acid dephosphorylation	nucleotide binding nucleic acid binding	Spliceosome	Manual Assigned Name:ACINUS HPRD>05191_1>S328>ACINUS IPI>Q9UKV3>S328>Apoptotic chromatin condensation inducer in the nucleus IPI>Q9UKV3-5>S328> IPI>E7EQT4>S328>Uncharacterized protein IPI>G3V3M7>S328> NCBI>308153407>S328>RecName: Full=Apoptotic chromatin condensation inducer in the nucleus; Short=Acinus NCBI>187954619>S328>ACIN1 protein [Homo sapiens] [MASS=150582] NCBI>5931959>S328>acinusL [Homo…
ACINUS	K.SKS*PS*PPRLTEDR.K	S386S388*	HPRD:05191_1	9.80287e+06	3.51393e+06	33182144	2799705	1485877	2511171	5050201	2979777	5099913	4097884	4196191	5181100	0.358459	0.110856	4	308153407	Q9UKV3	ACIN1	05191_1	nucleus intracellular	apoptosis protein amino acid dephosphorylation	nucleotide binding nucleic acid binding	Spliceosome	Manual Assigned Name:ACINUS HPRD>05191_1>S386S388>ACINUS IPI>Q9UKV3>S386S388>Apoptotic chromatin condensation inducer in the nucleus IPI>Q9UKV3-5>S386S388> IPI>E7EQT4>S386S388>Uncharacterized protein IPI>G3V3M7>S386S388> NCBI>308153407>S386S388>RecName: Full=Apoptotic chromatin condensation inducer in the nucleus; Short=Acinus NCBI>187954619>S386S388>ACIN1 protein [Homo sapiens] [MASS=150582] NCB…
ACINUS	K.SKS*PS*PPRLTEDR.K	S386S388*	HPRD:05191_1	1.86108e+08	1.11121e+08	166171527	127608073	159805472	76571641	213516393	96586583	216640231	120423992	174405114	134413928	0.597078	0.00173799	3	308153407	Q9UKV3	ACIN1	05191_1	nucleus intracellular	apoptosis protein amino acid dephosphorylation	nucleotide binding nucleic acid binding	Spliceosome	Manual Assigned Name:ACINUS HPRD>05191_1>S386S388>ACINUS IPI>Q9UKV3>S386S388>Apoptotic chromatin condensation inducer in the nucleus IPI>Q9UKV3-5>S386S388> IPI>E7EQT4>S386S388>Uncharacterized protein IPI>G3V3M7>S386S388> NCBI>308153407>S386S388>RecName: Full=Apoptotic chromatin condensation inducer in the nucleus; Short=Acinus NCBI>187954619>S386S388>ACIN1 protein [Homo sapiens] [MASS=150582] NCB…
ACINUS	K.AS*LVALPEQT*ASEEETPPPLLTK.E	S400T408*	HPRD:05191_1	565916	496403	441003	244865	383965	182096	921706	366608	737455	881521	345450	806925	0.877168	0.148237	4	308153407	Q9UKV3	ACIN1	05191_1	nucleus intracellular	apoptosis protein amino acid dephosphorylation	nucleotide binding nucleic acid binding	Spliceosome	Manual Assigned Name:ACINUS HPRD>05191_1>S400T408>ACINUS IPI>Q9UKV3>S400T408>Apoptotic chromatin condensation inducer in the nucleus IPI>Q9UKV3-5>S400T408> IPI>E7EQT4>S400T408>Uncharacterized protein IPI>G3V3M7>S400T408> NCBI>308153407>S400T408>RecName: Full=Apoptotic chromatin condensation inducer in the nucleus; Short=Acinus NCBI>187954619>S400T408>ACIN1 protein [Homo sapiens] [MASS=150582] NCB…
ACINUS	K.ASLVALPEQT*ASEEETPPPLLTK.E	T408*	HPRD:05191_1	4.28633e+06	6.63517e+06	2600606	4701238	4367883	3730190	5487501	5546065	6161151	10935955	2814532	8262382	1.54798	0.0511243	3	308153407	Q9UKV3	ACIN1	05191_1	nucleus intracellular	apoptosis protein amino acid dephosphorylation	nucleotide binding nucleic acid binding	Spliceosome	Manual Assigned Name:ACINUS HPRD>05191_1>T408>ACINUS IPI>Q9UKV3>T408>Apoptotic chromatin condensation inducer in the nucleus IPI>Q9UKV3-5>T408> IPI>E7EQT4>T408>Uncharacterized protein IPI>G3V3M7>T408> NCBI>308153407>T408>RecName: Full=Apoptotic chromatin condensation inducer in the nucleus; Short=Acinus NCBI>187954619>T408>ACIN1 protein [Homo sapiens] [MASS=150582] NCBI>5931959>T408>acinusL [Homo…
ACINUS	K.ASLVALPEQT*ASEEET*PPPLLTK.E	T408T414*	HPRD:05191_1	6.64868e+06	5.71696e+06	6535073	4226818	4836118	3003803	9948786	5608764	8029094	8286267	3894319	7459157	0.859864	0.152132	3	308153407	Q9UKV3	ACIN1	05191_1	nucleus intracellular	apoptosis protein amino acid dephosphorylation	nucleotide binding nucleic acid binding	Spliceosome	Manual Assigned Name:ACINUS HPRD>05191_1>T408T414>ACINUS IPI>Q9UKV3>T408T414>Apoptotic chromatin condensation inducer in the nucleus IPI>Q9UKV3-5>T408T414> IPI>E7EQT4>T408T414>Uncharacterized protein IPI>G3V3M7>T408T414> NCBI>308153407>T408T414>RecName: Full=Apoptotic chromatin condensation inducer in the nucleus; Short=Acinus NCBI>187954619>T408T414>ACIN1 protein [Homo sapiens] [MASS=150582] NCB…
ACINUS	K.ASLVALPEQT*ASEEET*PPPLLTK.E	T408T414*	HPRD:05191_1	566957	495855	446208	244865	383965	182436	921706	366608	737455	878439	345450	806925	0.87459	0.147142	4	308153407	Q9UKV3	ACIN1	05191_1	nucleus intracellular	apoptosis protein amino acid dephosphorylation	nucleotide binding nucleic acid binding	Spliceosome	Manual Assigned Name:ACINUS HPRD>05191_1>T408T414>ACINUS IPI>Q9UKV3>T408T414>Apoptotic chromatin condensation inducer in the nucleus IPI>Q9UKV3-5>T408T414> IPI>E7EQT4>T408T414>Uncharacterized protein IPI>G3V3M7>T408T414> NCBI>308153407>T408T414>RecName: Full=Apoptotic chromatin condensation inducer in the nucleus; Short=Acinus NCBI>187954619>T408T414>ACIN1 protein [Homo sapiens] [MASS=150582] NCB…
ACINUS	K.ASLVALPEQT*AS*EEETPPPLLTK.E	T408S410*	HPRD:05191_1	6.65191e+06	5.74192e+06	6537028	4230001	4836118	3042282	9952147	5697511	8039955	8286267	3894319	7453555	0.863199	0.154601	3	308153407	Q9UKV3	ACIN1	05191_1	nucleus intracellular	apoptosis protein amino acid dephosphorylation	nucleotide binding nucleic acid binding	Spliceosome	Manual Assigned Name:ACINUS HPRD>05191_1>T408S410>ACINUS IPI>Q9UKV3>T408S410>Apoptotic chromatin condensation inducer in the nucleus IPI>Q9UKV3-5>T408S410> IPI>E7EQT4>T408S410>Uncharacterized protein IPI>G3V3M7>T408S410> NCBI>308153407>T408S410>RecName: Full=Apoptotic chromatin condensation inducer in the nucleus; Short=Acinus NCBI>187954619>T408S410>ACIN1 protein [Homo sapiens] [MASS=150582] NCB…
ACINUS	K.ASLVALPEQT*AS*EEETPPPLLTK.E	T408S410*	HPRD:05191_1	566622	495915	446208	244865	383971	182737	921706	366608	737455	878439	343771	806925	0.875213	0.147652	4	308153407	Q9UKV3	ACIN1	05191_1	nucleus intracellular	apoptosis protein amino acid dephosphorylation	nucleotide binding nucleic acid binding	Spliceosome	Manual Assigned Name:ACINUS HPRD>05191_1>T408S410>ACINUS IPI>Q9UKV3>T408S410>Apoptotic chromatin condensation inducer in the nucleus IPI>Q9UKV3-5>T408S410> IPI>E7EQT4>T408S410>Uncharacterized protein IPI>G3V3M7>T408S410> NCBI>308153407>T408S410>RecName: Full=Apoptotic chromatin condensation inducer in the nucleus; Short=Acinus NCBI>187954619>T408S410>ACIN1 protein [Homo sapiens] [MASS=150582] NCB…
ACINUS	K.ASLVALPEQTAS*EEETPPPLLTK.E	S410*	HPRD:05191_1	4.2894e+06	6.63865e+06	2614387	4701238	4367883	3730190	5489027	5563463	6161151	10935955	2814532	8262382	1.54769	0.051102	3	308153407	Q9UKV3	ACIN1	05191_1	nucleus intracellular	apoptosis protein amino acid dephosphorylation	nucleotide binding nucleic acid binding	Spliceosome	Manual Assigned Name:ACINUS HPRD>05191_1>S410>ACINUS IPI>Q9UKV3>S410>Apoptotic chromatin condensation inducer in the nucleus IPI>Q9UKV3-5>S410> IPI>E7EQT4>S410>Uncharacterized protein IPI>G3V3M7>S410> NCBI>308153407>S410>RecName: Full=Apoptotic chromatin condensation inducer in the nucleus; Short=Acinus NCBI>187954619>S410>ACIN1 protein [Homo sapiens] [MASS=150582] NCBI>5931959>S410>acinusL [Homo…
ACINUS	K.ASLVALPEQTASEEET*PPPLLTK.E	T414*	HPRD:05191_1	4.28989e+06	6.63865e+06	2614387	4701238	4367883	3730190	5491490	5563463	6161151	10935955	2814532	8262382	1.54751	0.0511243	3	308153407	Q9UKV3	ACIN1	05191_1	nucleus intracellular	apoptosis protein amino acid dephosphorylation	nucleotide binding nucleic acid binding	Spliceosome	Manual Assigned Name:ACINUS HPRD>05191_1>T414>ACINUS IPI>Q9UKV3>T414>Apoptotic chromatin condensation inducer in the nucleus IPI>Q9UKV3-5>T414> IPI>E7EQT4>T414>Uncharacterized protein IPI>G3V3M7>T414> NCBI>308153407>T414>RecName: Full=Apoptotic chromatin condensation inducer in the nucleus; Short=Acinus NCBI>187954619>T414>ACIN1 protein [Homo sapiens] [MASS=150582] NCBI>5931959>T414>acinusL [Homo…
ACINUS	R.KS*LS*PGVSR.D	S655S657*	HPRD:05191_1	1.32624e+07	9.0875e+06	11019154	10191768	13261983	8001158	15379961	7819646	14591425	9462334	12059483	9962610	0.685208	0.00131148	2	308153407	Q9UKV3	ACIN1	05191_1	nucleus intracellular	apoptosis erythrocyte differentiation protein amino acid dephosphorylation	nucleotide binding nucleic acid binding	Spliceosome	Manual Assigned Name:ACINUS HPRD>05191_1>S655S657>ACINUS IPI>Q9UKV3>S655S657>Apoptotic chromatin condensation inducer in the nucleus IPI>Q9UKV3-5>S655S657> IPI>E7EQT4>S655S657>Uncharacterized protein IPI>G3V3M7>S655S657> NCBI>308153407>S655S657>RecName: Full=Apoptotic chromatin condensation inducer in the nucleus; Short=Acinus NCBI>187954619>S655S657>ACIN1 protein [Homo sapiens] [MASS=150582] NCB…
ACINUS	K.S*LS*PGVSR.D	S655S657*	HPRD:05191_1	1.22516e+08	5.9043e+07	75322916	61919160	129404055	44253324	177648080	49398200	120124288	72068344	110078194	67575724	0.481922	0.00185601	2	308153407	Q9UKV3	ACIN1	05191_1	nucleus intracellular	apoptosis erythrocyte differentiation protein amino acid dephosphorylation	nucleotide binding nucleic acid binding	Spliceosome	Manual Assigned Name:ACINUS HPRD>05191_1>S655S657>ACINUS IPI>Q9UKV3>S655S657>Apoptotic chromatin condensation inducer in the nucleus IPI>Q9UKV3-5>S655S657> IPI>E7EQT4>S655S657>Uncharacterized protein IPI>G3V3M7>S655S657> NCBI>308153407>S655S657>RecName: Full=Apoptotic chromatin condensation inducer in the nucleus; Short=Acinus NCBI>187954619>S655S657>ACIN1 protein [Homo sapiens] [MASS=150582] NCB…
ACINUS	K.SLS*PGVSR.D	S657*	HPRD:05191_1	8.05428e+06	6.89571e+06	8194031	7864681	6480014	6347479	6818603	6362541	10759293	6469043	8019457	7434825	0.856155	0.0629766	2	308153407	Q9UKV3	ACIN1	05191_1	nucleus intracellular	apoptosis erythrocyte differentiation protein amino acid dephosphorylation	nucleotide binding nucleic acid binding	Spliceosome	Manual Assigned Name:ACINUS HPRD>05191_1>S657>ACINUS IPI>Q9UKV3>S657>Apoptotic chromatin condensation inducer in the nucleus IPI>Q9UKV3-5>S657> IPI>E7EQT4>S657>Uncharacterized protein IPI>G3V3M7>S657> NCBI>308153407>S657>RecName: Full=Apoptotic chromatin condensation inducer in the nucleus; Short=Acinus NCBI>187954619>S657>ACIN1 protein [Homo sapiens] [MASS=150582] NCBI>5931959>S657>acinusL [Homo…
ACINUS	R.RLS*QPESAEK.H	S710*	HPRD:05191_1	1.63302e+07	6.86697e+06	14479915	7924229	13853492	6501568	17887488	5456554	20471870	6857918	14958366	7594605	0.420507	4.92484e-05	2	308153407	Q9UKV3	ACIN1	05191_1	nucleus intracellular	apoptosis protein amino acid dephosphorylation	nucleotide binding nucleic acid binding	Spliceosome	Manual Assigned Name:ACINUS HPRD>05191_1>S710>ACINUS IPI>Q9UKV3>S710>Apoptotic chromatin condensation inducer in the nucleus IPI>Q9UKV3-5>S710> IPI>E7EQT4>S710>Uncharacterized protein IPI>G3V3M7>S710> NCBI>308153407>S710>RecName: Full=Apoptotic chromatin condensation inducer in the nucleus; Short=Acinus NCBI>187954619>S710>ACIN1 protein [Homo sapiens] [MASS=150582] NCBI>5931959>S710>acinusL [Homo…
ACINUS	R.RLS*QPESAEK.H	S710*	HPRD:05191_1	3.41529e+06	2.12026e+06	3858435	1579933	1633107	1232934	2836048	1981415	3059945	4304168	5688907	1502874	0.620816	0.0463512	3	308153407	Q9UKV3	ACIN1	05191_1	nucleus intracellular	apoptosis protein amino acid dephosphorylation	nucleotide binding nucleic acid binding	Spliceosome	Manual Assigned Name:ACINUS HPRD>05191_1>S710>ACINUS IPI>Q9UKV3>S710>Apoptotic chromatin condensation inducer in the nucleus IPI>Q9UKV3-5>S710> IPI>E7EQT4>S710>Uncharacterized protein IPI>G3V3M7>S710> NCBI>308153407>S710>RecName: Full=Apoptotic chromatin condensation inducer in the nucleus; Short=Acinus NCBI>187954619>S710>ACIN1 protein [Homo sapiens] [MASS=150582] NCBI>5931959>S710>acinusL [Homo…
ACINUS	K.GVPAGNS*DTEGGQPGR.K	S838	HPRD:05191_1	1.47371e+07	1.85016e+07	16903026	22350955	16575814	24155936	13032310	12436963	13463745	19444522	13710555	14119738	1.25545	0.0635374	2	308153407	Q9UKV3	ACIN1	05191_1	nucleus intracellular	apoptosis protein amino acid dephosphorylation	nucleotide binding nucleic acid binding	Spliceosome	Manual Assigned Name:ACINUS HPRD>05191_1>S838>ACINUS SwissPROT>ACINU_HUMAN>S80>Isoform 3 of Apoptotic chromatin condensation inducer in the nucleus OS=Homo sapiens GN=ACIN1 IPI>Q9UKV3>S838>Apoptotic chromatin condensation inducer in the nucleus IPI>Q9UKV3-2>S838>Isoform 2 of Apoptotic chromatin condensation inducer in the nucleus IPI>Q9UKV3-3>S838>Isoform 3 of Apoptotic chromatin condensation ind…
Actin-like 6A	R.EGS*PANWK.R	S233*	HPRD:05389_1	1.36803e+07	3.23234e+06	11923521	3773590	11883996	3204288	11672490	3005195	19116444	3392314	13805218	2786309	0.236276	6.39424e-06	2	23396463	O96019	ACTL6A	05389_3	nucleus intracellular	regulation of transcription intracellular signaling cascade	protein binding		Manual Assigned Name:Actin-like 6A HPRD>05389_1>S233>Actin-like 6A HPRD>05389_2>S191>Actin-like 6A HPRD>05389_3>S191>Actin-like 6A SwissPROT>ACL6A_HUMAN>S191>Isoform 2 of Actin-like protein 6A OS=Homo sapiens GN=ACTL6A IPI>O96019>S233>Actin-like protein 6A IPI>O96019-2>S233>Isoform 2 of Actin-like protein 6A NCBI>23396463>S233>53 kDa BRG1-associated factor A (Actin-related protein Baf53a) (ArpNbe…
Activating transcription factor 2	K.FGPARNDSVIVADQT*PTPT*R.F	T69T73*	HPRD:00443_1	1.82584e+06	866621	2293144	1364675	2253339	1525635	1153317	739956	2240949	504397	1188441	198444	0.474643	0.0209495	3	215274241	Q8TAR1	ATF2	00443_1	nucleus intracellular	regulation of transcription, DNA-dependent cell-cell adhesion	protein binding zinc ion binding	MAPK signaling pathway	Manual Assigned Name:Activating transcription factor 2 HPRD>00443_1>T69T73>Activating transcription factor 2 IPI>Q8TAR1>T69T73>ATF2 protein IPI>G8JLM5>T69T73> IPI>P15336>T69T73>Cyclic AMP-dependent transcription factor ATF-2 IPI>H7C2N6>T69T73> IPI>A4D7V1>T69T73>Activating transcription factor 2 splice variant ATF2-var11 IPI>B8ZZU6>T69T73>Uncharacterized protein IPI>E9PBF9>T69T73>Uncharacterized p…
Activating transcription factor 2	R.NDSVIVADQT*PT*PTR.F	T69T71*	HPRD:00443_1	1.27543e+07	3.90149e+06	9674450	3933688	9978063	4482735	19668285	2869411	14103963	4258501	10346842	3963099	0.305895	0.000118142	2	215274241	Q8TAR1	ATF2	00443_1	nucleus intracellular	regulation of transcription, DNA-dependent cell-cell adhesion	protein binding zinc ion binding	MAPK signaling pathway	Manual Assigned Name:Activating transcription factor 2 HPRD>00443_1>T69T71>Activating transcription factor 2 IPI>Q8TAR1>T69T71>ATF2 protein IPI>G8JLM5>T69T71> IPI>P15336>T69T71>Cyclic AMP-dependent transcription factor ATF-2 IPI>H7C2N6>T69T71> IPI>A4D7V1>T69T71>Activating transcription factor 2 splice variant ATF2-var11 IPI>B8ZZU6>T69T71>Uncharacterized protein IPI>E9PBF9>T69T71>Uncharacterized p…
Activating transcription factor 7	R.TDSVIIADQT*PT*PTR.F	T51T53*	HPRD:06968_1	8.81772e+06	3.38258e+06	6252715	3725718	7049174	3503817	14195915	2748443	10045034	3629380	6545764	3305526	0.383611	0.00052836	2	12643393	B2RMP1	ATF7	06968_1	nucleus intracellular	regulation of transcription, DNA-dependent protein amino acid dephosphorylation	zinc ion binding		Manual Assigned Name:Activating transcription factor 7 HPRD>06968_1>T51T53>Activating transcription factor 7 SwissPROT>ATF7_HUMAN>T51T53>Isoform 4 of Cyclic AMP-dependent transcription factor ATF-7 OS=Homo sapiens GN=ATF7 IPI>B2RMP1>T51T53>Activating transcription factor 7 IPI>P17544>T51T53>Cyclic AMP-dependent transcription factor ATF-7 IPI>K7ESA4>T51T53> IPI>P17544-2>T51T53>Isoform 1 of Cyclic …
Activating transcription factor 7	R.TDSVIIADQT*PT*PTR.F	T51T53*	HPRD:06968_1	9.11176e+06	4.00933e+06	5145940	3807869	8582570	3191051	11881066	2908844	10411853	4770508	9537394	5368388	0.440017	0.00159511	3	12643393	B2RMP1	ATF7	06968_1	nucleus intracellular	regulation of transcription, DNA-dependent protein amino acid dephosphorylation	zinc ion binding		Manual Assigned Name:Activating transcription factor 7 HPRD>06968_1>T51T53>Activating transcription factor 7 SwissPROT>ATF7_HUMAN>T51T53>Isoform 4 of Cyclic AMP-dependent transcription factor ATF-7 OS=Homo sapiens GN=ATF7 IPI>B2RMP1>T51T53>Activating transcription factor 7 IPI>P17544>T51T53>Cyclic AMP-dependent transcription factor ATF-7 IPI>K7ESA4>T51T53> IPI>P17544-2>T51T53>Isoform 1 of Cyclic …
Activating transcription factor 7	K.AAAGPLDMS*LPS*TPDIK.I	S97S100*	HPRD:06968_1	1.60063e+06	768526	693420	593757	1310421	221827	1909638	820421	2682729	1458224	1406962	748402	0.480139	0.026666	2	28913	B2RMP1	ATF7	06968_1	nucleus	regulation of transcription, DNA-dependent	zinc ion binding		Manual Assigned Name:Activating transcription factor 7 HPRD>06968_1>S97S100>Activating transcription factor 7 SwissPROT>ATF7_HUMAN>S97S100>Isoform 4 of Cyclic AMP-dependent transcription factor ATF-7 OS=Homo sapiens GN=ATF7 IPI>B2RMP1>S97S100>Activating transcription factor 7 IPI>P17544-2>S97S100>Isoform 1 of Cyclic AMP-dependent transcription factor ATF-7 IPI>P17544-4>S97S100>Isoform 4 of Cyclic…
Activity dependent neuroprotector	R.LNQS*PSLAPVKR.T	S709	HPRD:09793_1	2.15312e+06	3.17546e+06	3473154	2661405	1518047	3601380	1657000	2981589	1788699	3075871	2328697	3557051	1.47482	0.0124709	3	12043937	Q9H2P0	ADNP	09793_2	nucleus	regulation of transcription, DNA-dependent	protein binding		Manual Assigned Name:Activity dependent neuroprotector HPRD>09793_1>S709>Activity dependent neuroprotector HPRD>09793_2>S709>Activity dependent neuroprotector SwissPROT>ADNP_HUMAN>S709>Activity-dependent neuroprotector homeobox protein OS=Homo sapiens GN=ADNP PE=1 SV=1 IPI>Q9H2P0>S709>Activity-dependent neuroprotector homeobox protein NCBI>12043937>S709>activity-dependent neuroprotective protein …
Activity dependent neuroprotector	K.LMHNAS*DS*EVDQDDVVEWK.D	S953S955*	HPRD:09793_1	8.73046e+06	5.56783e+06	5514292	4791513	7146694	2673266	9255145	6587048	13456295	8114864	8279885	5672467	0.637748	0.0322941	3	12043937	Q9H2P0	ADNP	09793_2	nucleus	regulation of transcription, DNA-dependent	protein binding		Manual Assigned Name:Activity dependent neuroprotector HPRD>09793_1>S953S955>Activity dependent neuroprotector HPRD>09793_2>S953S955>Activity dependent neuroprotector SwissPROT>ADNP_HUMAN>S953S955>Activity-dependent neuroprotector homeobox protein OS=Homo sapiens GN=ADNP PE=1 SV=1 IPI>Q9H2P0>S953S955>Activity-dependent neuroprotector homeobox protein NCBI>12043937>S953S955>activity-dependent neur…
Acylpeptide hydrolase	K.ALDVSAS*DDEIAR.L	S187	HPRD:00034_1	1.24064e+07	1.40101e+07	11563787	16701670	7063747	13062890	11940484	11500612	15934916	15026238	15528864	13759285	1.12927	0.110579	2	7144648	P13798	APEH	00034_1	cytoplasm	proteolysis	hydrolase activity		Manual Assigned Name:Acylpeptide hydrolase HPRD>00034_1>S187>Acylpeptide hydrolase SwissPROT>ACPH_HUMAN>S187>Acylamino-acid-releasing enzyme OS=Homo sapiens GN=APEH PE=1 SV=4 IPI>P13798>S187>Acylamino-acid-releasing enzyme IPI>H7C1U0>S187> IPI>H7C393>S187> IPI>C9JIF9>S187>Uncharacterized protein IPI>C9JLK2>S187>Uncharacterized protein NCBI>7144648>S187>oxidized protein hydrolase [Homo sapiens] NC…
Adaptin, delta	K.SS*PSPQKR.Y	S686	HPRD:06260_1	4.27559e+06	3.23474e+06	3291297	3975288	3684436	3135826	5074133	3100648	4677544	3218471	4650554	2743460	0.756559	0.0123885	2	20137255	G5E988	AP3D1	06260_2	membrane Golgi apparatus	transport protein transport	protein binding	Lysosome	Manual Assigned Name:Adaptin, delta HPRD>06260_1>S686>Adaptin, delta HPRD>06260_2>S595>Adaptin, delta SwissPROT>AP3D1_HUMAN>S686>Isoform 5 of AP-3 complex subunit delta-1 OS=Homo sapiens GN=AP3D1 IPI>G5E988>S595> IPI>O14617>S595>AP-3 complex subunit delta-1 IPI>O14617-2>S595>Isoform 2 of AP-3 complex subunit delta-1 IPI>O14617-3>S595>Isoform 3 of AP-3 complex subunit delta-1 IPI>O14617-4>S595>Iso…
Adducin 1 alpha	R.WLNSGRGDEASEEGQNGSS*PK.S	S465*	HPRD:00036_1	1.55364e+07	7.31849e+06	13977636	8625296	14836785	5710164	16700677	5825277	19429643	8799325	12737337	7632378	0.471054	0.00024806	3	12644231	Q86XM2	ADD1	00036_4	nucleus apical junction complex	actin cytoskeleton organization proteolysis	metal ion binding		Manual Assigned Name:Adducin 1 alpha HPRD>00036_1>S465>Adducin 1 alpha HPRD>00036_2>S465>Adducin 1 alpha HPRD>00036_3>S465>Adducin 1 alpha HPRD>00036_4>S465>Adducin 1 alpha SwissPROT>ADDA_HUMAN>S465>Isoform 3 of Alpha-adducin OS=Homo sapiens GN=ADD1 IPI>Q86XM2>S465>ADD1 protein IPI>P35611>S465>Alpha-adducin IPI>A2A3N8>S465>Adducin 1 (Alpha) IPI>H0Y9H2>S465> IPI>P35611-2>S465>Isoform 2 of Alpha-ad…
Adducin 1 alpha	R.TPS*FLKK.S	S757*	HPRD:00036_1	1.71754e+07	2.83597e+06	19287602	2410383	12865850	3039684	17597375	2504274	21343325	3013399	14783091	3212134	0.165118	2.24444e-06	2	12643881	P35612	ADD2	03339_3	nucleus membrane chromosome	actin cytoskeleton organization ion transport in utero embryonic development DNA metabolic process protein folding protein transport	metal ion binding		Manual Assigned Name:Adducin 1 alpha HPRD>00036_1>S757>Adducin 1 alpha HPRD>00036_2>S726>Adducin 1 alpha HPRD>00037_1>S713>Adducin 2 HPRD>00037_3>S407>Adducin 2 HPRD>00037_6>S491>Adducin 2 HPRD>00037_7>S399>Adducin 2 HPRD>03339_1>S693>Adducin 3 HPRD>03339_2>S661>Adducin 3 HPRD>03339_3>S661>Adducin 3 SwissPROT>ADDA_HUMAN>S757>Isoform 3 of Alpha-adducin OS=Homo sapiens GN=ADD1 SwissPROT>ADDG_HUMAN>…
Adducin 2	K.KLELDGEKETAPEEPGS*PAK.S	S592	HPRD:00037_1	3.54967e+06	167636	4127430	239827	3258535	36353	3771019	146259	3918029	50494	2673319	365249	0.0472259	0.000107328	3	543774	P35612	ADD2	00037_7	membrane chromosome	ion transport DNA metabolic process	metal ion binding		Manual Assigned Name:Adducin 2 HPRD>00037_1>S592>Adducin 2 HPRD>00037_3>S286>Adducin 2 HPRD>00037_6>S370>Adducin 2 HPRD>00037_7>S278>Adducin 2 IPI>P35612>S592>Beta-adducin IPI>C9JTM0>S592>Uncharacterized protein IPI>E9PAV0>S592>Uncharacterized protein NCBI>543774>S592>Beta adducin (Erythrocyte adducin beta subunit) NCBI>119620213>S592>adducin 2 (beta), isoform CRA_i [Homo sapiens] NCBI>41351356>S…
Adenosine monophosphate deaminase 2	R.S*LPGPAPCLK.H	S100	HPRD:11808_1	4.04784e+06	1.1226e+06	2342452	983681	3719880	1740747	4813168	935762	6110629	741070	3253089	1211714	0.277332	0.000394476	2	12644375	Q01433	AMPD2	11808_2	cellular_component cytosol	nucleotide metabolic process purine ribonucleoside monophosphate biosynthetic process	hydrolase activity hydrolase activity, acting on carbon-nitrogen (but not peptide) bonds, in cyclic amidines	Purine metabolism	Manual Assigned Name:Adenosine monophosphate deaminase 2 HPRD>11808_1>S100>Adenosine monophosphate deaminase 2 HPRD>11808_2>S19>Adenosine monophosphate deaminase 2 IPI>Q01433>S100>AMP deaminase 2 IPI>H0Y360>S100> IPI>H0YCL9>S100> IPI>Q01433-2>S100>Isoform Ex1A-2-3 of AMP deaminase 2 IPI>E9PJF6>S100>Uncharacterized protein NCBI>12644375>S100>AMP deaminase 2 (AMP deaminase isoform L) NCBI>119576805…
Adenosine monophosphate deaminase 2	R.QIS*QDVKLEPDILLR.A	S168*	HPRD:11808_1	7.88041e+06	7.06877e+06	7395797	4690402	5542677	3283149	9444737	6452193	12222703	11208616	4796129	9709468	0.897005	0.169738	3	12644375	Q01433	AMPD2	11808_3	cellular_component extracellular region cytosol	nucleotide metabolic process purine ribonucleoside monophosphate biosynthetic process	hydrolase activity hydrolase activity, acting on carbon-nitrogen (but not peptide) bonds, in cyclic amidines	Purine metabolism	Manual Assigned Name:Adenosine monophosphate deaminase 2 HPRD>11808_1>S168>Adenosine monophosphate deaminase 2 HPRD>11808_2>S87>Adenosine monophosphate deaminase 2 HPRD>11808_3>S49>Adenosine monophosphate deaminase 2 SwissPROT>AMPD2_HUMAN>S93>Isoform Ex1B-3 of AMP deaminase 2 OS=Homo sapiens GN=AMPD2 IPI>Q01433>S168>AMP deaminase 2 IPI>H0Y360>S168> IPI>H0YCL9>S168> IPI>Q01433-3>S168>Isoform Ex1A-…
AF10	R.GSLS*PRS*PVSSLQIR.Y	S702S705	HPRD:03874_1	5.3183e+06	2.21597e+06	5367935	1690438	5096777	1544622	5275251	2086518	6449570	2728802	4401967	3029478	0.416669	0.000276185	3	1703190	Q5VX90	MLLT10	03874_2	nucleus	regulation of transcription regulation of Rho protein signal transduction	protein binding		Manual Assigned Name:AF10 HPRD>03874_1>S702S705>AF10 HPRD>03874_2>S686S689>AF10 SwissPROT>AF10_HUMAN>S702S705>Protein AF-10 OS=Homo sapiens GN=MLLT10 PE=1 SV=1 IPI>Q5VX90>S686S689>AF10 IPI>H0YFC0>S686S689> IPI>P55197>S686S689>Protein AF-10 IPI>Q5JT35>S686S689> IPI>E9PBP4>S686S689>Uncharacterized protein IPI>F5H541>S686S689>Uncharacterized protein NCBI>1703190>S702S705>AF-10 protein NCBI>57209055>…
AF10	R.S*PVSSLQIR.Y	S705	HPRD:03874_1	2.2004e+06	365296	1189587	299708	1831098	324166	3311818	239718	2483023	456722	2186450	506167	0.166014	7.13434e-05	2	1703190	Q5VX90	MLLT10	03874_2	nucleus	regulation of transcription regulation of Rho protein signal transduction	protein binding		Manual Assigned Name:AF10 HPRD>03874_1>S705>AF10 HPRD>03874_2>S689>AF10 SwissPROT>AF10_HUMAN>S705>Protein AF-10 OS=Homo sapiens GN=MLLT10 PE=1 SV=1 IPI>Q5VX90>S689>AF10 IPI>H0YFC0>S689> IPI>P55197>S689>Protein AF-10 IPI>Q5JT35>S689> IPI>E9PBP4>S689>Uncharacterized protein IPI>F5H541>S689>Uncharacterized protein NCBI>1703190>S705>AF-10 protein NCBI>57209055>S348>myeloid\/lymphoid or mixed-lineage …
AF5Q31	K.NSYNNSQAPS*PGLGSK.A	S1043	HPRD:09187_1	1.9907e+06	257799	1866398	56841	1697428	463843	1834460	392482	2278041	94488	2277170	281342	0.129502	0.000509292	2	74720814	Q9UHB7	AFF4	09187_1	nucleus	regulation of transcription	transcription factor activity		Manual Assigned Name:AF5Q31 HPRD>09187_1>S1043>AF5Q31 IPI>Q9UHB7>S1043>AF4/FMR2 family member 4 NCBI>74720814>S1043>AF4/FMR2 family member 4 (ALL1-fused gene from chromosome 5q31) (Major CDK9 elongation factor-associated protein) NCBI>78214826>S1043>MCEF protein [Homo sapiens] [MASS=127268] NCBI>6601438>S1043>AF5q31 protein [Homo sapiens] NCBI>187953493>S1043>AF4/FMR2 family, member 4 [Homo sapie…
AF6	R.TIS*NPEVVMK.R	S215	HPRD:01164_1	9.47269e+06	1.26723e+06	10957201	1120577	8077912	1182384	11028006	934272	10520722	1677807	6779620	1421109	0.133777	4.67939e-06	2	288558835	J3KN01	MLLT4	01164_3	cytosol cytoplasm membrane membrane coat	signal transduction	protein binding	Leukocyte transendothelial migration Tight junction Adherens junction	Manual Assigned Name:AF6 HPRD>01164_1>S215>AF6 HPRD>01164_2>S216>AF6 HPRD>01164_3>S215>AF6 SwissPROT>AFAD_HUMAN>S215>Isoform 5 of Afadin OS=Homo sapiens GN=MLLT4 IPI>J3KN01>S216> IPI>P55196>S216>Afadin IPI>P55196-1>S216>Isoform 2 of Afadin IPI>P55196-2>S216>Isoform 1 of Afadin IPI>P55196-3>S216>Isoform 3 of Afadin IPI>P55196-5>S216>Isoform 5 of Afadin IPI>P55196-6>S216>Isoform 6 of Afadin IPI>Q5T…
AF6	R.TSS*VVTLEVAK.Q	S1067	HPRD:01164_1	1.87212e+07	4.90776e+06	13182924	5128901	17100829	2807148	20816606	4066571	23027799	5117452	19477615	7418711	0.26215	0.000120437	2	288558835	J3KN01	MLLT4	01164_3	cytosol cytoplasm membrane membrane coat	signal transduction	protein binding	Leukocyte transendothelial migration Tight junction Adherens junction	Manual Assigned Name:AF6 HPRD>01164_1>S1067>AF6 HPRD>01164_2>S1083>AF6 HPRD>01164_3>S1082>AF6 SwissPROT>AFAD_HUMAN>S1082>Isoform 5 of Afadin OS=Homo sapiens GN=MLLT4 IPI>J3KN01>S1090> IPI>P55196>S1090>Afadin IPI>P55196-1>S1090>Isoform 2 of Afadin IPI>P55196-2>S1090>Isoform 1 of Afadin IPI>P55196-3>S1090>Isoform 3 of Afadin IPI>P55196-5>S1090>Isoform 5 of Afadin IPI>P55196-6>S1090>Isoform 6 of Afa…
AF6	R.SS*PNVANQPPS*PGGK.S	S1157S1166*	HPRD:01164_1	1.89827e+07	4.65253e+06	9217059	5981061	17707135	5821659	25880660	4361703	26977038	4228060	15131792	2870166	0.245093	0.000417755	2	288558835	J3KN01	MLLT4	01164_3	cytosol cytoplasm membrane membrane coat	signal transduction	protein binding	Leukocyte transendothelial migration Tight junction Adherens junction	Manual Assigned Name:AF6 HPRD>01164_1>S1157S1166>AF6 HPRD>01164_2>S1173S1182>AF6 HPRD>01164_3>S1172S1181>AF6 SwissPROT>AFAD_HUMAN>S1172S1181>Isoform 5 of Afadin OS=Homo sapiens GN=MLLT4 IPI>J3KN01>S1180S1189> IPI>P55196>S1180S1189>Afadin IPI>P55196-1>S1180S1189>Isoform 2 of Afadin IPI>P55196-2>S1180S1189>Isoform 1 of Afadin IPI>P55196-3>S1180S1189>Isoform 3 of Afadin IPI>P55196-5>S1180S1189>Isofo…
AF6	R.SSPNVANQPPS*PGGK.S	S1166*	HPRD:01164_1	1.30469e+07	2.73605e+06	8873422	1828275	12904585	8066303	16027868	1175496	16486539	977662	10942231	1632527	0.209709	0.00104005	2	288558835	J3KN01	MLLT4	01164_3	cytosol cytoplasm membrane membrane coat	signal transduction	protein binding	Leukocyte transendothelial migration Tight junction Adherens junction	Manual Assigned Name:AF6 HPRD>01164_1>S1166>AF6 HPRD>01164_2>S1182>AF6 HPRD>01164_3>S1181>AF6 SwissPROT>AFAD_HUMAN>S1181>Isoform 5 of Afadin OS=Homo sapiens GN=MLLT4 IPI>J3KN01>S1189> IPI>P55196>S1189>Afadin IPI>P55196-1>S1189>Isoform 2 of Afadin IPI>P55196-2>S1189>Isoform 1 of Afadin IPI>P55196-3>S1189>Isoform 3 of Afadin IPI>P55196-5>S1189>Isoform 5 of Afadin IPI>P55196-6>S1189>Isoform 6 of Afa…
AF6	R.S*QEELREDK.A	S1259	HPRD:01164_1	4.21667e+06	1.14591e+07	1602968	17475420	4212393	784754	7884510	17585761	4550200	20408165	2833266	1041272	2.71757	0.171104	2	288558835	J3KN01	MLLT4	01164_3	cytosol membrane membrane coat	signal transduction	protein binding	Leukocyte transendothelial migration Tight junction Adherens junction	Manual Assigned Name:AF6 HPRD>01164_1>S1259>AF6 HPRD>01164_2>S1275>AF6 HPRD>01164_3>S1274>AF6 SwissPROT>AFAD_HUMAN>S1274>Isoform 5 of Afadin OS=Homo sapiens GN=MLLT4 IPI>J3KN01>S1282> IPI>P55196>S1282>Afadin IPI>P55196-1>S1282>Isoform 2 of Afadin IPI>P55196-2>S1282>Isoform 1 of Afadin IPI>P55196-3>S1282>Isoform 3 of Afadin IPI>P55196-5>S1282>Isoform 5 of Afadin IPI>P55196-6>S1282>Isoform 6 of Afa…
AF6	K.TQVLS*PDSLFTAK.F	S1731	HPRD:01164_3	586300	306294	745365	176907	508945	275735	642353	475129	593311	305356	441524	298343	0.522419	0.00328837	2	288558835	J3KN01	MLLT4	01164_3	cytosol cytoplasm	signal transduction	protein binding	Leukocyte transendothelial migration Tight junction Adherens junction	Manual Assigned Name:AF6 HPRD>01164_3>S1731>AF6 SwissPROT>AFAD_HUMAN>S1731>Isoform 5 of Afadin OS=Homo sapiens GN=MLLT4 IPI>J3KN01>S1728> IPI>P55196>S1728>Afadin IPI>H0Y8L4>S1728> IPI>H0Y948>S1728> IPI>P55196-1>S1728>Isoform 2 of Afadin IPI>P55196-5>S1728>Isoform 5 of Afadin IPI>A8MQ02>S1728>Uncharacterized protein NCBI>288558835>S1721>RecName: Full=Afadin; AltName: Full=ALL1-fused gene from chro…
AF6	K.SQDADS*PGSSGAPENLTFKER.Q	S1789	HPRD:01164_3	3.36935e+06	1.62279e+06	2408939	1817195	3531968	971286	4807795	1543030	4603031	1674692	1495027	2107724	0.481631	0.0131776	3	288558835	J3KN01	MLLT4	01164_3				Leukocyte transendothelial migration Tight junction Adherens junction	Manual Assigned Name:AF6 HPRD>01164_3>S1789>AF6 SwissPROT>AFAD_HUMAN>S1789>Isoform 5 of Afadin OS=Homo sapiens GN=MLLT4 IPI>J3KN01>S1786> IPI>P55196>S1786>Afadin IPI>H0Y8L4>S1786> IPI>H0Y8U8>S1786> IPI>H0Y948>S1786> IPI>P55196-3>S1786>Isoform 3 of Afadin IPI>P55196-5>S1786>Isoform 5 of Afadin IPI>A8MQ02>S1786>Uncharacterized protein IPI>C9JX92>S1786>Uncharacterized protein NCBI>288558835>S1779>Re…
AHNAK nucleoprotein (desmoyokin)	R.LKS*EDGVEGDLGETQSR.T	S135	HPRD:14684_2	3.59383e+07	2.85823e+07	26822980	31526702	37689483	18980086	27762872	25337323	39178356	31244297	48237983	35822923	0.795314	0.0619401	3	160332335	Q09666	AHNAK	14684_2	nucleus	nervous system development	protein binding		Manual Assigned Name:AHNAK nucleoprotein (desmoyokin) HPRD>14684_2>S135>AHNAK nucleoprotein (desmoyokin) SwissPROT>AHNK_HUMAN>S135>Neuroblast differentiation-associated protein AHNAK OS=Homo sapiens GN=AHNAK PE=1 SV=2 IPI>Q09666>S135>Neuroblast differentiation-associated protein AHNAK IPI>E9PLZ1>S135>Uncharacterized protein NCBI>160332335>S135>Neuroblast differentiation-associated protein AHNAK (…
AHNAK nucleoprotein (desmoyokin)	K.DIDIS*SPEFK.I	S176	HPRD:14684_2	4.91822e+06	209714	3477384	132387	4410621	251133	7027768	180493	5813846	95529	3861478	389028	0.0426402	1.21646e-05	2	160332335	Q09666	AHNAK	14684_2	nucleus	nervous system development	protein binding		Manual Assigned Name:AHNAK nucleoprotein (desmoyokin) HPRD>14684_2>S176>AHNAK nucleoprotein (desmoyokin) SwissPROT>AHNK_HUMAN>S176>Neuroblast differentiation-associated protein AHNAK OS=Homo sapiens GN=AHNAK PE=1 SV=2 IPI>Q09666>S176>Neuroblast differentiation-associated protein AHNAK NCBI>160332335>S176>Neuroblast differentiation-associated protein AHNAK (Desmoyokin) [MASS=629097] NCBI>61743954>…
AHNAK nucleoprotein (desmoyokin)	K.DIDISS*PEFK.I	S177	HPRD:14684_2	4.91815e+06	209714	3477050	132387	4410621	251133	7027768	180493	5813846	95529	3861478	389028	0.0426408	1.21646e-05	2	160332335	Q09666	AHNAK	14684_2	nucleus	nervous system development	protein binding		Manual Assigned Name:AHNAK nucleoprotein (desmoyokin) HPRD>14684_2>S177>AHNAK nucleoprotein (desmoyokin) SwissPROT>AHNK_HUMAN>S177>Neuroblast differentiation-associated protein AHNAK OS=Homo sapiens GN=AHNAK PE=1 SV=2 IPI>Q09666>S177>Neuroblast differentiation-associated protein AHNAK NCBI>160332335>S177>Neuroblast differentiation-associated protein AHNAK (Desmoyokin) [MASS=629097] NCBI>61743954>…
AHNAK nucleoprotein (desmoyokin)	K.TVIRLPS*GSGAAS*PTGSAVDIR.A	S210S216	HPRD:14684_2	4.65458e+06	1.17628e+06	3793113	1059564	2773020	595714	5241505	1430789	7551278	1573089	3913968	1222243	0.252715	0.000446076	3	160332335	Q09666	AHNAK	14684_2	nucleus	nervous system development	protein binding		Manual Assigned Name:AHNAK nucleoprotein (desmoyokin) HPRD>14684_2>S210S216>AHNAK nucleoprotein (desmoyokin) SwissPROT>AHNK_HUMAN>S210S216>Neuroblast differentiation-associated protein AHNAK OS=Homo sapiens GN=AHNAK PE=1 SV=2 IPI>Q09666>S210S216>Neuroblast differentiation-associated protein AHNAK NCBI>160332335>S210S216>Neuroblast differentiation-associated protein AHNAK (Desmoyokin) [MASS=629097…
AHNAK nucleoprotein (desmoyokin)	K.GGVTGS*PEASISGSK.G	S5731	HPRD:14684_2	4.43613e+06	2.55968e+06	1898682	2126898	2541127	1276024	2960292	1744603	2972034	2608073	11808503	5042792	0.577007	0.0984834	2	160332335	Q09666	AHNAK	14684_2	nucleus	nervous system development	protein binding		Manual Assigned Name:AHNAK nucleoprotein (desmoyokin) HPRD>14684_2>S5731>AHNAK nucleoprotein (desmoyokin) SwissPROT>AHNK_HUMAN>S5731>Neuroblast differentiation-associated protein AHNAK OS=Homo sapiens GN=AHNAK PE=1 SV=2 IPI>Q09666>S5731>Neuroblast differentiation-associated protein AHNAK NCBI>160332335>S5731>Neuroblast differentiation-associated protein AHNAK (Desmoyokin) [MASS=629097] NCBI>89782…
AHNAK nucleoprotein (desmoyokin)	K.ASLGS*LEGEAEAEASSPK.G	S5752	HPRD:14684_2	995558	37033.5	833968		970715	37201	1171731	36866	1381041		620336		0.0371987	6.28955e-05	3	160332335	Q09666	AHNAK	14684_2	nucleus	nervous system development	protein binding		Manual Assigned Name:AHNAK nucleoprotein (desmoyokin) HPRD>14684_2>S5752>AHNAK nucleoprotein (desmoyokin) SwissPROT>AHNK_HUMAN>S5752>Neuroblast differentiation-associated protein AHNAK OS=Homo sapiens GN=AHNAK PE=1 SV=2 IPI>Q09666>S5752>Neuroblast differentiation-associated protein AHNAK NCBI>160332335>S5752>Neuroblast differentiation-associated protein AHNAK (Desmoyokin) [MASS=629097] NCBI>89782…
AHNAK nucleoprotein (desmoyokin)	K.ASLGS*LEGEAEAEASSPK.G	S5752	HPRD:14684_2	1.10935e+06	128024	1183876		820268	164233	1142741	111325	1429525		970325	108513	0.115405	2.9433e-05	2	160332335	Q09666	AHNAK	14684_2	nucleus	nervous system development	protein binding		Manual Assigned Name:AHNAK nucleoprotein (desmoyokin) HPRD>14684_2>S5752>AHNAK nucleoprotein (desmoyokin) SwissPROT>AHNK_HUMAN>S5752>Neuroblast differentiation-associated protein AHNAK OS=Homo sapiens GN=AHNAK PE=1 SV=2 IPI>Q09666>S5752>Neuroblast differentiation-associated protein AHNAK NCBI>160332335>S5752>Neuroblast differentiation-associated protein AHNAK (Desmoyokin) [MASS=629097] NCBI>89782…
AHNAK nucleoprotein (desmoyokin)	K.ASLGS*LEGEAEAEASS*PKGK.F	S5752S5763	HPRD:14684_2	5.31715e+06	132352	1860856	123205	5115109	199353	6898673		8752810	99347	3958324	107504	0.0248916	3.40239e-05	3	160332335	Q09666	AHNAK	14684_2	nucleus	nervous system development	protein binding		Manual Assigned Name:AHNAK nucleoprotein (desmoyokin) HPRD>14684_2>S5752S5763>AHNAK nucleoprotein (desmoyokin) IPI>Q09666>S5752S5763>Neuroblast differentiation-associated protein AHNAK NCBI>160332335>S5752S5763>Neuroblast differentiation-associated protein AHNAK (Desmoyokin) [MASS=629097] NCBI>897824>S1139S1150>AHNAK gene product NCBI>119594427>S1862S1873>hCG2020155, isoform CRA_b [Homo sapiens] …
AKAP95	K.LARVDS*EGDFS*ENDDAAGDFR.S	S323S328*	HPRD:05258_1	1.44925e+07	1.18505e+07	11649888	10922071	14492870	7402961	18393783	11503346	15521237	13457113	12404663	15967173	0.817702	0.0625555	3	5902752	O43823	AKAP8	05258_1	nucleus	signal transduction	zinc ion binding		Manual Assigned Name:AKAP95 HPRD>05258_1>S323S328>AKAP95 SwissPROT>AKAP8_HUMAN>S323S328>A-kinase anchor protein 8 OS=Homo sapiens GN=AKAP8 PE=1 SV=1 IPI>O43823>S323S328>A-kinase anchor protein 8 IPI>B7Z8L8>S323S328>Uncharacterized protein NCBI>5902752>S323S328>A-kinase anchor protein 8 (A-kinase anchor protein 95 kDa) (AKAP 95) NCBI>22713396>S323S328>A kinase (PRKA) anchor protein 8 [Homo sapiens…
AKAP95	R.VDS*EGDFS*ENDDAAGDFR.S	S323S328*	HPRD:05258_1	3.91638e+06	2.20171e+06	2335392	2273909	3711115	1776347	6475135	1835086	3875169	2674305	3185092	2448885	0.562179	0.00970725	2	5902752	O43823	AKAP8	05258_1	nucleus	signal transduction	zinc ion binding		Manual Assigned Name:AKAP95 HPRD>05258_1>S323S328>AKAP95 SwissPROT>AKAP8_HUMAN>S323S328>A-kinase anchor protein 8 OS=Homo sapiens GN=AKAP8 PE=1 SV=1 IPI>O43823>S323S328>A-kinase anchor protein 8 IPI>B7Z8L8>S323S328>Uncharacterized protein NCBI>5902752>S323S328>A-kinase anchor protein 8 (A-kinase anchor protein 95 kDa) (AKAP 95) NCBI>22713396>S323S328>A kinase (PRKA) anchor protein 8 [Homo sapiens…
AKAP95	R.VDS*EGDFS*ENDDAAGDFRS*GDEEFKGEDELCDSGR.Q	S323S328S339*	HPRD:05258_1	2.10342e+06	2.61738e+06	894177	1715739	1266109	1238653	2938764	2982855	3777765	3486011	1640261	3663624	1.24435	0.130002	4	5902752	O43823	AKAP8	05258_1	nucleus	signal transduction	zinc ion binding		Manual Assigned Name:AKAP95 HPRD>05258_1>S323S328S339>AKAP95 SwissPROT>AKAP8_HUMAN>S323S328S339>A-kinase anchor protein 8 OS=Homo sapiens GN=AKAP8 PE=1 SV=1 IPI>O43823>S323S328S339>A-kinase anchor protein 8 IPI>B7Z8L8>S323S328S339>Uncharacterized protein NCBI>5902752>S323S328S339>A-kinase anchor protein 8 (A-kinase anchor protein 95 kDa) (AKAP 95) NCBI>22713396>S323S328S339>A kinase (PRKA) anchor…
AKAP95	R.VDS*EGDFS*ENDDAAGDFR.S	S323S328*	HPRD:05258_1	5.50024e+06	3.28299e+06	5083540	3031441	4615427	3383763	6047962	2820486	5767790	3166931	5986461	4012339	0.596882	0.000226291	3	5902752	O43823	AKAP8	05258_1	nucleus	signal transduction	zinc ion binding		Manual Assigned Name:AKAP95 HPRD>05258_1>S323S328>AKAP95 SwissPROT>AKAP8_HUMAN>S323S328>A-kinase anchor protein 8 OS=Homo sapiens GN=AKAP8 PE=1 SV=1 IPI>O43823>S323S328>A-kinase anchor protein 8 IPI>B7Z8L8>S323S328>Uncharacterized protein NCBI>5902752>S323S328>A-kinase anchor protein 8 (A-kinase anchor protein 95 kDa) (AKAP 95) NCBI>22713396>S323S328>A kinase (PRKA) anchor protein 8 [Homo sapiens…
AKT1	R.SGS*PSDNS*GAEEMEVSLAKPK.H	S124S129*	HPRD:01261_1	4.78057e+06	5.12292e+06	4105652	5384367	4197611	2439377	5057029	4836908	5898635	5828412	4643915	7125552	1.07161	0.232871	3	60391226	P31749	AKT1	01261_3	nucleus cytoplasm	protein amino acid phosphorylation	protein binding ATP binding	Pathways in cancer Jak-STAT signaling pathway Insulin signaling pathway Fc gamma R-mediated phagocytosis Focal adhesion Chemokine signaling pathway ErbB signaling pathway mTOR signaling pathway Apoptosis VEGF signaling pathway Toll-like receptor signaling pathway T cell receptor signaling pathway B cell receptor signaling pathway Fc epsilon RI signaling pathway Neurotrophin signaling pathway Prog…	Manual Assigned Name:AKT1 HPRD>01261_1>S124S129>AKT1 HPRD>01261_2>S124S129>AKT1 HPRD>01261_3>S124S129>AKT1 SwissPROT>AKT1_HUMAN>S124S129>RAC-alpha serine/threonine-protein kinase OS=Homo sapiens GN=AKT1 PE=1 SV=2 IPI>P31749>S124S129>RAC-alpha serine/threonine-protein kinase IPI>B7Z5R1>S124S129>Uncharacterized protein IPI>G3V3K5>S124S129> NCBI>60391226>S124S129>RAC-alpha serine/threonine-protein k…
AKT1 substrate 1	R.TEARS*SDEENGPPSS*PDLDR.I	S202S212*	HPRD:12441_1	1.28024e+06	475398	1105575	480741	1016356	757694	2431634	488371	691678	174784	1155956		0.371335	0.0111928	3	74731194	Q96B36	AKT1S1	12441_3	cytoplasm	negative regulation of protein kinase activity	protein binding		Manual Assigned Name:AKT1 substrate 1 HPRD>12441_1>S202S212>AKT1 substrate 1 HPRD>12441_2>S202S212>AKT1 substrate 1 HPRD>12441_3>S202S212>AKT1 substrate 1 SwissPROT>AKTS1_HUMAN>S72S82>Isoform 2 of Proline-rich AKT1 substrate 1 OS=Homo sapiens GN=AKT1S1 IPI>Q96B36>S202S212>Proline-rich AKT1 substrate 1 IPI>Q96B36-2>S202S212>Isoform 2 of Proline-rich AKT1 substrate 1 IPI>J3KPM3>S202S212> NCBI>74731…
AKT1 substrate 1	R.S*SDEENGPPS*SPDLDRIAASMR.A	S202S211*	HPRD:12441_1	1.39008e+06	423720	780366	417341	1056709	37016	2541432	432659	1790895	626607	781005	604977	0.304817	0.0175311	3	74731194	Q96B36	AKT1S1	12441_3	cytoplasm	negative regulation of protein kinase activity	protein binding		Manual Assigned Name:AKT1 substrate 1 HPRD>12441_1>S202S211>AKT1 substrate 1 HPRD>12441_2>S202S211>AKT1 substrate 1 HPRD>12441_3>S202S211>AKT1 substrate 1 SwissPROT>AKTS1_HUMAN>S72S81>Isoform 2 of Proline-rich AKT1 substrate 1 OS=Homo sapiens GN=AKT1S1 IPI>Q96B36>S202S211>Proline-rich AKT1 substrate 1 IPI>Q96B36-2>S202S211>Isoform 2 of Proline-rich AKT1 substrate 1 IPI>J3KPM3>S202S211> NCBI>74731…
Aladin	R.FS*PVLGR.A	S495	HPRD:05646_1	1.88837e+07	7.12709e+06	9395562	6808287	15811695	6905630	25878752	4854761	21280915	8579401	22051815	8487350	0.377419	0.00135736	2	9295335	Q9NRG9	AAAS	05646_1	nuclear pore	learning	hydrolase activity molecular_function	Nitrogen metabolism	Manual Assigned Name:Aladin HPRD>05646_1>S495>Aladin SwissPROT>AAAS_HUMAN>S495>Aladin OS=Homo sapiens GN=AAAS PE=1 SV=1 IPI>Q9NRG9>S495>Aladin IPI>Q5JB47>S495>Achalasia variant IPI>Q9NRG9-2>S495> IPI>F8VZ44>S495>Uncharacterized protein NCBI>9295335>S495>GL003 [Homo sapiens] NCBI>20137527>S495>Aladin (Adracalin) (GL003) NCBI>37930677>S462>achalasia variant [Homo sapiens] [MASS=55814] NCBI>62896577…
Aldolase 1	K.GILAADES*TGSIAK.R	S36*	HPRD:00070_1	1.30881e+06	1.40051e+06	887563	1485270	1242055	1244700	1415458	1250531	1813422	1632626	1185544	1389443	1.07007	0.14394	2	113606	H3BQN4	ALDOA	00070_3	actin cytoskeleton cytoplasm integral to membrane	metabolic process	protein binding catalytic activity	Glycolysis / Gluconeogenesis Fructose and mannose metabolism Carbon fixation in photosynthetic organisms Pentose phosphate pathway	Manual Assigned Name:Aldolase 1 HPRD>00070_1>S36>Aldolase 1 HPRD>00070_2>S36>Aldolase 1 HPRD>00070_3>S36>Aldolase 1 SwissPROT>ALDOA_HUMAN>S36>Fructose-bisphosphate aldolase A OS=Homo sapiens GN=ALDOA PE=1 SV=2 IPI>H3BQN4>S36> IPI>J3KPS3>S36> IPI>H3BNM5>S36> IPI>P04075>S36>Fructose-bisphosphate aldolase A IPI>H3BPS8>S36> IPI>H3BUH7>S36> NCBI>113606>S36>Fructose-bisphosphate aldolase A (Muscle-type…
ALEX3	R.YNDWS*DDDDDSNESK.S	S61*	HPRD:02294_1	1.30592e+06	633590	883402	994935	1469409	651493	412662	789855	2069654	98077	1694478		0.485167	0.0576875	2	74753322	Q9UH62	ARMCX3	02294_3	integral to membrane	regulation of growth metal ion transport	binding		Manual Assigned Name:ALEX3 HPRD>02294_1>S61>ALEX3 HPRD>02294_2>S61>ALEX3 HPRD>02294_3>S61>ALEX3 SwissPROT>ARMX3_HUMAN>S61>Armadillo repeat-containing X-linked protein 3 OS=Homo sapiens GN=ARMCX3 PE=1 SV=1 IPI>Q9UH62>S61>Armadillo repeat-containing X-linked protein 3 IPI>H3BV87>S61> NCBI>74753322>S61>Armadillo repeat-containing X-linked protein 3 (Protein ALEX3) (ARM protein lost in epithelial can…
Alkylglycerone phosphate synthase	R.VLS*GHLLGRPR.E	S42	HPRD:04337_1	7.91615e+06	17001	7576550	15919	5687429		7668792	19284	10684446	12837	7963538	19964	0.00214764	1.24904e-07	3	2498106	O00116	AGPS	04337_1	membrane nucleus	lipid metabolic process DNA replication	catalytic activity	Peroxisome Ether lipid metabolism	Manual Assigned Name:Alkylglycerone phosphate synthase HPRD>04337_1>S42>Alkylglycerone phosphate synthase SwissPROT>ADAS_HUMAN>S42>"Alkyldihydroxyacetonephosphate synthase, peroxisomal OS=Homo sapiens GN=AGPS PE=1 SV=1" IPI>O00116>S42>Alkyldihydroxyacetonephosphate synthase, peroxisomal IPI>B8ZZ81>S42>Uncharacterized protein NCBI>2498106>S42>Alkyldihydroxyacetonephosphate synthase, peroxisomal pr…
Alpha-2-HS glycoprotein	K.CDSSPDS*AEDVR.K	S138*	HPRD:00727_1	5.4625e+06	4.97688e+06	4057979	4067098	6274144	5411028	6549151	4804443	5855806	4903040	4575420	5698780	0.911099	0.137134	2	112910	P02765	AHSG	00727_1	integral to membrane membrane	negative regulation of cell proliferation protein amino acid phosphorylation	cysteine-type endopeptidase inhibitor activity		Manual Assigned Name:Alpha-2-HS glycoprotein HPRD>00727_1>S138>Alpha-2-HS glycoprotein SwissPROT>FETUA_HUMAN>S138>Alpha-2-HS-glycoprotein OS=Homo sapiens GN=AHSG PE=1 SV=1 IPI>P02765>S138>Alpha-2-HS-glycoprotein IPI>F5H0Q5>S138>Uncharacterized protein NCBI>112910>S138>Alpha-2-HS-glycoprotein precursor (Fetuin-A) (Alpha-2-Z-globulin) (Ba-alpha-2-glycoprotein) (PRO2743) NCBI>119598595>S138>alpha-2-…
Amida	K.LLPY*PTLASPAS*D.-	Y244S252	HPRD:10266_1	2.92128e+07	2.40814e+07	19549502	20961381	27063329	18082698	39046587	22435376	34415733	34046701	25988941	24880688	0.824343	0.0862732	2	126352246	P0C1Z6	TFPT	10266_1					Manual Assigned Name:Amida HPRD>10266_1>Y244S252>Amida SwissPROT>TFPT_HUMAN>Y244S252>TCF3 fusion partner OS=Homo sapiens GN=TFPT PE=1 SV=1 IPI>P0C1Z6>Y244S252>TCF3 fusion partner IPI>G5E9B5>Y244S252> NCBI>126352246>Y244S252>TCF3 fusion partner (Protein FB1) NCBI>119592594>Y244S252>TCF3 (E2A) fusion partner (in childhood Leukemia), isoform CRA_c [Homo sapiens] [MASS=28278] NCBI>119592593>Y244S252>…
Amida	R.GPDKLLPYPTLAS*PAS*D.-	S249S252	HPRD:10266_1	1.90114e+06	2.35095e+06	1713115	1696720	1636926	1336235	2170717	2706116	2416130	3546851	1568796	2468813	1.2366	0.120474	2	126352246	P0C1Z6	TFPT	10266_1					Manual Assigned Name:Amida HPRD>10266_1>S249S252>Amida SwissPROT>TFPT_HUMAN>S249S252>TCF3 fusion partner OS=Homo sapiens GN=TFPT PE=1 SV=1 IPI>P0C1Z6>S249S252>TCF3 fusion partner IPI>G5E9B5>S249S252> NCBI>126352246>S249S252>TCF3 fusion partner (Protein FB1) NCBI>119592594>S249S252>TCF3 (E2A) fusion partner (in childhood Leukemia), isoform CRA_c [Homo sapiens] [MASS=28278] NCBI>119592593>S249S252>…
Amida	K.LLPYPTLAS*PAS*D.-	S249S252	HPRD:10266_1	2.92724e+07	2.40861e+07	19552659	20982183	27319730	18082698	39046587	22435376	34415733	34056290	26027494	24873872	0.822825	0.0849964	2	126352246	P0C1Z6	TFPT	10266_1					Manual Assigned Name:Amida HPRD>10266_1>S249S252>Amida SwissPROT>TFPT_HUMAN>S249S252>TCF3 fusion partner OS=Homo sapiens GN=TFPT PE=1 SV=1 IPI>P0C1Z6>S249S252>TCF3 fusion partner IPI>G5E9B5>S249S252> NCBI>126352246>S249S252>TCF3 fusion partner (Protein FB1) NCBI>119592594>S249S252>TCF3 (E2A) fusion partner (in childhood Leukemia), isoform CRA_c [Homo sapiens] [MASS=28278] NCBI>119592593>S249S252>…
Amida	K.LLPYPTLASPAS*D.-	S252	HPRD:10266_1	7.50915e+06	9.51219e+06	6406761	9073456	6725386	6461427	8477366	8127248	8723755	13354773	7212492	10544031	1.26675	0.0537844	2	126352246	P0C1Z6	TFPT	10266_1					Manual Assigned Name:Amida HPRD>10266_1>S252>Amida SwissPROT>TFPT_HUMAN>S252>TCF3 fusion partner OS=Homo sapiens GN=TFPT PE=1 SV=1 IPI>P0C1Z6>S252>TCF3 fusion partner IPI>G5E9B5>S252> NCBI>126352246>S252>TCF3 fusion partner (Protein FB1) NCBI>119592594>S252>TCF3 (E2A) fusion partner (in childhood Leukemia), isoform CRA_c [Homo sapiens] [MASS=28278] NCBI>119592593>S252>TCF3 (E2A) fusion partner (i…
AMPK alpha 1	R.SIDDEITEAKSGT*AT*PQR.S	T488T490	HPRD:04115_1	2.68046e+08	2.01498e+08	293925336	338364234	314870102	164932010	207262464	217602625	335887411	111501295	188282862	175091080	0.751731	0.0576471	3	254763436	Q13131	PRKAA1	04115_2	protein complex intracellular cytoplasm	protein amino acid phosphorylation	protein binding ATP binding	Insulin signaling pathway Regulation of autophagy mTOR signaling pathway Adipocytokine signaling pathway Hypertrophic cardiomyopathy (HCM)	Manual Assigned Name:AMPK alpha 1 HPRD>04115_1>T488T490>AMPK alpha 1 HPRD>04115_2>T503T505>AMPK alpha 1 SwissPROT>AAPK1_HUMAN>T503T505>Isoform 2 of 5'-AMP-activated protein kinase catalytic subunit alpha-1 OS=Homo sapiens GN=PRKAA1 IPI>Q13131>T488T490>5'-AMP-activated protein kinase catalytic subunit alpha-1 IPI>Q13131-2>T488T490>Isoform 2 of 5'-AMP-activated protein kinase catalytic subunit alph…
AMPK alpha 1	R.SGS*VSNYR.S	S496	HPRD:04115_1	1.24175e+07	2.34255e+06	8924646	2176561	12989257	1855888	12204730	1863071	15307734	2379883	12661041	3437327	0.188649	1.20529e-05	2	254763436	Q13131	PRKAA1	04115_2	intracellular	protein amino acid phosphorylation	protein binding	Insulin signaling pathway Regulation of autophagy mTOR signaling pathway Adipocytokine signaling pathway Hypertrophic cardiomyopathy (HCM)	Manual Assigned Name:AMPK alpha 1 HPRD>04115_1>S496>AMPK alpha 1 HPRD>04115_2>S511>AMPK alpha 1 SwissPROT>AAPK1_HUMAN>S511>Isoform 2 of 5'-AMP-activated protein kinase catalytic subunit alpha-1 OS=Homo sapiens GN=PRKAA1 IPI>Q13131>S496>5'-AMP-activated protein kinase catalytic subunit alpha-1 IPI>Q13131-2>S496>Isoform 2 of 5'-AMP-activated protein kinase catalytic subunit alpha-1 NCBI>254763436>S…
Anaphase promoting complex, subunit 1	R.NFDFEGS*LS*PVIAPK.K	S686S688*	HPRD:09769_1	1.00201e+06	789717	1179884	595647	717057	232539	641124	622569	1539860	1477999	932132	1019833	0.788132	0.103276	3	37537845	Q9H1A4	ANAPC1	09769_1	nucleus	cell cycle	protein binding	Progesterone-mediated oocyte maturation Meiosis - yeast Cell cycle Oocyte meiosis Cell cycle - yeast Ubiquitin mediated proteolysis	Manual Assigned Name:Anaphase promoting complex, subunit 1 HPRD>09769_1>S686S688>Anaphase promoting complex, subunit 1 SwissPROT>ANC1_HUMAN>S686S688>Anaphase promoting complex subunit 1 (APC1) (Cyclosome subunit 1) (Protein Tsg24) (Mitotic checkpoint regulator) SwissPROT>APC1_HUMAN>S686S688>Anaphase-promoting complex subunit 1 OS=Homo sapiens GN=ANAPC1 PE=1 SV=1 IPI>Q9H1A4>S686S688>Anaphase-promo…
Anaphase promoting complex, subunit 1	R.NFDFEGS*LS*PVIAPK.K	S686S688*	HPRD:09769_1	2.51533e+06	2.08007e+06	2741052	1893097	1803994	681835	2421754	2016579	3187677	3595645	2422170	2213212	0.826959	0.101084	2	37537845	Q9H1A4	ANAPC1	09769_1	nucleus	cell cycle	protein binding	Progesterone-mediated oocyte maturation Meiosis - yeast Cell cycle Oocyte meiosis Cell cycle - yeast Ubiquitin mediated proteolysis	Manual Assigned Name:Anaphase promoting complex, subunit 1 HPRD>09769_1>S686S688>Anaphase promoting complex, subunit 1 SwissPROT>ANC1_HUMAN>S686S688>Anaphase promoting complex subunit 1 (APC1) (Cyclosome subunit 1) (Protein Tsg24) (Mitotic checkpoint regulator) SwissPROT>APC1_HUMAN>S686S688>Anaphase-promoting complex subunit 1 OS=Homo sapiens GN=ANAPC1 PE=1 SV=1 IPI>Q9H1A4>S686S688>Anaphase-promo…
Anaphase promoting complex, subunit 1	R.NFDFEGSLS*PVIAPK.K	S688*	HPRD:09769_1	2.51293e+06	1.37068e+06	1971487	1075022	1622637	590261	2455304	1141260	4251465	2340771	2263776	1706107	0.545452	0.020619	2	37537845	Q9H1A4	ANAPC1	09769_1	nucleus	cell cycle	protein binding	Progesterone-mediated oocyte maturation Meiosis - yeast Cell cycle Oocyte meiosis Cell cycle - yeast Ubiquitin mediated proteolysis	Manual Assigned Name:Anaphase promoting complex, subunit 1 HPRD>09769_1>S688>Anaphase promoting complex, subunit 1 SwissPROT>ANC1_HUMAN>S688>Anaphase promoting complex subunit 1 (APC1) (Cyclosome subunit 1) (Protein Tsg24) (Mitotic checkpoint regulator) SwissPROT>APC1_HUMAN>S688>Anaphase-promoting complex subunit 1 OS=Homo sapiens GN=ANAPC1 PE=1 SV=1 IPI>Q9H1A4>S688>Anaphase-promoting complex sub…
Anaphase promoting complex, subunit 8	R.NQGETPTTEVPAPFFLPAS*LSANNT*PTR.R	S576T582*	HPRD:07221_1	312531	471536	288338	178720	126120	144122	483266	525352	623772	828834	41158	680649	1.50877	0.114264	3	254763423	Q9UJX2	CDC23	07221_1	intracellular	cell cycle	binding	Progesterone-mediated oocyte maturation Meiosis - yeast Cell cycle Oocyte meiosis Cell cycle - yeast Ubiquitin mediated proteolysis	Manual Assigned Name:Anaphase promoting complex, subunit 8 HPRD>07221_1>S576T582>Anaphase promoting complex, subunit 8 SwissPROT>CDC23_HUMAN>S458T464>Isoform 3 of Cell division cycle protein 23 homolog OS=Homo sapiens GN=CDC23 IPI>Q9UJX2>S576T582>Cell division cycle protein 23 homolog IPI>Q9UJX2-3>S576T582>Isoform 3 of Cell division cycle protein 23 homolog NCBI>254763423>S576T582>RecName: Full=C…
Anaphase promoting complex, subunit 8	R.RVS*PLNLSSVT*P.-	S588T596	HPRD:07221_1	3.46152e+07	3.16293e+07	34052256	33023858	31986832	21453794	31112625	32315373	41897498	36397068	34026621	34956594	0.913742	0.113659	2	254763423	Q9UJX2	CDC23	07221_1	intracellular	cell cycle regulation of mitotic metaphase/anaphase transition	binding	Progesterone-mediated oocyte maturation Meiosis - yeast Cell cycle Oocyte meiosis Cell cycle - yeast Ubiquitin mediated proteolysis	Manual Assigned Name:Anaphase promoting complex, subunit 8 HPRD>07221_1>S588T596>Anaphase promoting complex, subunit 8 SwissPROT>CDC23_HUMAN>S470T478>Isoform 3 of Cell division cycle protein 23 homolog OS=Homo sapiens GN=CDC23 IPI>Q9UJX2>S588T596>Cell division cycle protein 23 homolog IPI>Q9UJX2-3>S588T596>Isoform 3 of Cell division cycle protein 23 homolog NCBI>254763423>S588T596>RecName: Full=C…
Anaphase promoting complex, subunit 8	R.RVS*PLNLSSVTP.-	S588	HPRD:07221_1	4.16474e+06	2.33078e+06	4365190	2734464	3299409	2639598	4070103	1924054	4690976	1522803	4398017	2832998	0.559647	0.00151393	2	254763423	Q9UJX2	CDC23	07221_1	intracellular	cell cycle regulation of mitotic metaphase/anaphase transition	binding	Progesterone-mediated oocyte maturation Meiosis - yeast Cell cycle Oocyte meiosis Cell cycle - yeast Ubiquitin mediated proteolysis	Manual Assigned Name:Anaphase promoting complex, subunit 8 HPRD>07221_1>S588>Anaphase promoting complex, subunit 8 SwissPROT>CDC23_HUMAN>S470>Isoform 3 of Cell division cycle protein 23 homolog OS=Homo sapiens GN=CDC23 IPI>Q9UJX2>S588>Cell division cycle protein 23 homolog IPI>Q9UJX2-3>S588>Isoform 3 of Cell division cycle protein 23 homolog NCBI>254763423>S588>RecName: Full=Cell division cycle p…
Anaphase promoting complex, subunit 8	R.RVS*PLNLS*SVTP.-	S588S593	HPRD:07221_1	1.5254e+06	246993	1436377		1025370	313536	758314	397026	2231993	197799	2174927	79610	0.16192	0.00135127	2	254763423	Q9UJX2	CDC23	07221_1	intracellular	cell cycle regulation of mitotic metaphase/anaphase transition	binding	Progesterone-mediated oocyte maturation Meiosis - yeast Cell cycle Oocyte meiosis Cell cycle - yeast Ubiquitin mediated proteolysis	Manual Assigned Name:Anaphase promoting complex, subunit 8 HPRD>07221_1>S588S593>Anaphase promoting complex, subunit 8 SwissPROT>CDC23_HUMAN>S470S475>Isoform 3 of Cell division cycle protein 23 homolog OS=Homo sapiens GN=CDC23 IPI>Q9UJX2>S588S593>Cell division cycle protein 23 homolog IPI>Q9UJX2-3>S588S593>Isoform 3 of Cell division cycle protein 23 homolog NCBI>254763423>S588S593>RecName: Full=C…
Anaphase promoting complex, subunit 8	R.VSPLNLS*S*VTP.-	S593S594	HPRD:07221_1	4.81998e+06	5.79591e+06	5886305	5193330	4034293	5024625	3776375	5109177	4339612	7378162	6063296	6274243	1.20248	0.0544209	2	254763423	Q9UJX2	CDC23	07221_1	intracellular	cell cycle regulation of mitotic metaphase/anaphase transition	binding	Progesterone-mediated oocyte maturation Meiosis - yeast Cell cycle Oocyte meiosis Cell cycle - yeast Ubiquitin mediated proteolysis	Manual Assigned Name:Anaphase promoting complex, subunit 8 HPRD>07221_1>S593S594>Anaphase promoting complex, subunit 8 SwissPROT>CDC23_HUMAN>S475S476>Isoform 3 of Cell division cycle protein 23 homolog OS=Homo sapiens GN=CDC23 IPI>Q9UJX2>S593S594>Cell division cycle protein 23 homolog IPI>Q9UJX2-3>S593S594>Isoform 3 of Cell division cycle protein 23 homolog NCBI>254763423>S593S594>RecName: Full=C…
Anaphase promoting complex, subunit 8	R.VSPLNLS*SVT*P.-	S593T596	HPRD:07221_1	4.80597e+06	5.79352e+06	5886305	5198980	3998419	5008700	3776375	5109177	4321484	7376524	6047247	6274243	1.20549	0.0535206	2	254763423	Q9UJX2	CDC23	07221_1	intracellular	cell cycle regulation of mitotic metaphase/anaphase transition	binding	Progesterone-mediated oocyte maturation Meiosis - yeast Cell cycle Oocyte meiosis Cell cycle - yeast Ubiquitin mediated proteolysis	Manual Assigned Name:Anaphase promoting complex, subunit 8 HPRD>07221_1>S593T596>Anaphase promoting complex, subunit 8 SwissPROT>CDC23_HUMAN>S475T478>Isoform 3 of Cell division cycle protein 23 homolog OS=Homo sapiens GN=CDC23 IPI>Q9UJX2>S593T596>Cell division cycle protein 23 homolog IPI>Q9UJX2-3>S593T596>Isoform 3 of Cell division cycle protein 23 homolog NCBI>254763423>S593T596>RecName: Full=C…
Anaphase promoting complex, subunit 8	R.RVSPLNLSS*VT*P.-	S594T596	HPRD:07221_1	874694	1.24535e+06	848761	1232622	759461	922653	665165	1328461	1209450	1404062	890632	1338953	1.42376	0.00945275	2	254763423	Q9UJX2	CDC23	07221_1	intracellular	cell cycle regulation of mitotic metaphase/anaphase transition	binding	Progesterone-mediated oocyte maturation Meiosis - yeast Cell cycle Oocyte meiosis Cell cycle - yeast Ubiquitin mediated proteolysis	Manual Assigned Name:Anaphase promoting complex, subunit 8 HPRD>07221_1>S594T596>Anaphase promoting complex, subunit 8 SwissPROT>CDC23_HUMAN>S476T478>Isoform 3 of Cell division cycle protein 23 homolog OS=Homo sapiens GN=CDC23 IPI>Q9UJX2>S594T596>Cell division cycle protein 23 homolog IPI>Q9UJX2-3>S594T596>Isoform 3 of Cell division cycle protein 23 homolog NCBI>254763423>S594T596>RecName: Full=C…
Anaphase promoting complex, subunit 8	R.RVSPLNLSSVT*P.-	T596	HPRD:07221_1	2.31998e+06	3.09413e+06	2756784	3684889	1606359	2739456	2253872	2871361	2973276	3405096	2009615	2769825	1.33369	0.0177399	2	254763423	Q9UJX2	CDC23	07221_1	intracellular	cell cycle regulation of mitotic metaphase/anaphase transition	binding	Progesterone-mediated oocyte maturation Meiosis - yeast Cell cycle Oocyte meiosis Cell cycle - yeast Ubiquitin mediated proteolysis	Manual Assigned Name:Anaphase promoting complex, subunit 8 HPRD>07221_1>T596>Anaphase promoting complex, subunit 8 SwissPROT>CDC23_HUMAN>T478>Isoform 3 of Cell division cycle protein 23 homolog OS=Homo sapiens GN=CDC23 IPI>Q9UJX2>T596>Cell division cycle protein 23 homolog IPI>Q9UJX2-3>T596>Isoform 3 of Cell division cycle protein 23 homolog NCBI>254763423>T596>RecName: Full=Cell division cycle p…
Anaphase promoting complex, subunit 8	R.VSPLNLSSVT*P.-	T596	HPRD:07221_1	1.00434e+07	1.5725e+07	9299475	24985477	6490868	13263006	8005633	9613059	13320466	13140132	13100596	17623084	1.5657	0.0292441	2	254763423	Q9UJX2	CDC23	07221_1	intracellular	cell cycle regulation of mitotic metaphase/anaphase transition	binding	Progesterone-mediated oocyte maturation Meiosis - yeast Cell cycle Oocyte meiosis Cell cycle - yeast Ubiquitin mediated proteolysis	Manual Assigned Name:Anaphase promoting complex, subunit 8 HPRD>07221_1>T596>Anaphase promoting complex, subunit 8 SwissPROT>CDC23_HUMAN>T478>Isoform 3 of Cell division cycle protein 23 homolog OS=Homo sapiens GN=CDC23 IPI>Q9UJX2>T596>Cell division cycle protein 23 homolog IPI>Q9UJX2-3>T596>Isoform 3 of Cell division cycle protein 23 homolog NCBI>254763423>T596>RecName: Full=Cell division cycle p…
Androgen induced proliferation inhibitor	R.AES*PESSAIESTQS*TPQKGR.G	S1358S1369*	HPRD:05624_1	1.64147e+07	2.34119e+07	22898051	24189465	13288055	18412119	13204010	20422024	15026854	23599531	17656588	30436312	1.42627	0.0121234	3	74725312	Q9NTI5	PDS5B	05624_1	nucleus	cell cycle	protein binding		Manual Assigned Name:Androgen induced proliferation inhibitor HPRD>05624_1>S1358S1369>Androgen induced proliferation inhibitor IPI>Q9NTI5>S1358S1369>Sister chromatid cohesion protein PDS5 homolog B IPI>Q9NTI5-2>S1358S1369>Isoform 2 of Sister chromatid cohesion protein PDS5 homolog B IPI>E7ENA8>S1358S1369>Uncharacterized protein IPI>E9PBP3>S1358S1369>Uncharacterized protein NCBI>74725312>S1358S136…
Androgen induced proliferation inhibitor	R.AES*PESSAIESTQSTPQK.G	S1358*	HPRD:05624_1	1.44258e+06	1.86247e+06	856116	2510133	1376857	1533035	1818800	1566649	1924735	1686296	1236412	2016223	1.29106	0.0512599	2	74725312	Q9NTI5	PDS5B	05624_1	nucleus	cell cycle	protein binding		Manual Assigned Name:Androgen induced proliferation inhibitor HPRD>05624_1>S1358>Androgen induced proliferation inhibitor IPI>Q9NTI5>S1358>Sister chromatid cohesion protein PDS5 homolog B IPI>Q9NTI5-2>S1358>Isoform 2 of Sister chromatid cohesion protein PDS5 homolog B IPI>E7ENA8>S1358>Uncharacterized protein IPI>E9PBP3>S1358>Uncharacterized protein NCBI>74725312>S1358>Sister chromatid cohesion pr…
Androgen induced proliferation inhibitor	R.AES*PESSAIESTQST*PQKGR.G	S1358T1370*	HPRD:05624_1	1.64147e+07	2.34119e+07	22898051	24189465	13288055	18412119	13204010	20422024	15026854	23599531	17656588	30436312	1.42627	0.0121234	3	74725312	Q9NTI5	PDS5B	05624_1	nucleus	cell cycle	protein binding		Manual Assigned Name:Androgen induced proliferation inhibitor HPRD>05624_1>S1358T1370>Androgen induced proliferation inhibitor IPI>Q9NTI5>S1358T1370>Sister chromatid cohesion protein PDS5 homolog B IPI>Q9NTI5-2>S1358T1370>Isoform 2 of Sister chromatid cohesion protein PDS5 homolog B IPI>E7ENA8>S1358T1370>Uncharacterized protein IPI>E9PBP3>S1358T1370>Uncharacterized protein NCBI>74725312>S1358T137…
Anillin actin binding protein	R.ARQPLSEASNQQPLS*GGEEK.S	S54	HPRD:09799_1	2.87582e+06	743043	3145756	833538	2140901	670004	2452753	486291	3244359	656800	3395324	1068581	0.258376	5.25405e-05	3	90111962	Q9NQW6	ANLN	09799_1	nucleus	cell cycle	actin binding		Manual Assigned Name:Anillin actin binding protein HPRD>09799_1>S54>Anillin actin binding protein SwissPROT>ANLN_HUMAN>S54>Isoform 2 of Actin-binding protein anillin OS=Homo sapiens GN=ANLN IPI>Q9NQW6>S54>Actin-binding protein anillin IPI>Q9NQW6-2>S54>Isoform 2 of Actin-binding protein anillin IPI>C9JJT6>S54>Uncharacterized protein NCBI>90111962>S54>Actin-binding protein anillin NCBI>47124463>S54…
Ankyrin 1	K.RQDDATGAGQDS*ENEVSLVSGHQR.G	S1666	HPRD:01693_1	5.04861e+06	114678	4561198	128678	5188014		4360977		6641103		4491776	100678	0.0227147	8.91349e-06	3	116241246	P16157	ANK1	01693_3	membrane	signal transduction	protein binding		Manual Assigned Name:Ankyrin 1 HPRD>01693_1>S1666>Ankyrin 1 HPRD>01693_2>S1666>Ankyrin 1 HPRD>01693_3>S1666>Ankyrin 1 SwissPROT>ANK1_HUMAN>S1707>Isoform Br21 of Ankyrin-1 OS=Homo sapiens GN=ANK1 IPI>P16157>S1666>Ankyrin-1 IPI>P16157-10>S1666>Isoform Er9 of Ankyrin-1 IPI>P16157-3>S1666>Isoform Er5 of Ankyrin-1 IPI>P16157-5>S1666>Isoform Er3 of Ankyrin-1 IPI>P16157-8>S1666>Isoform Er7 of Ankyrin-1 …
Ankyrin 1	K.RQDDATGAGQDS*ENEVSLVSGHQR.G	S1666	HPRD:01693_1	6.03088e+06	253373	5485028	124256	4411357	208943	5514948	426919	8644891		6098163		0.0420125	6.601e-05	4	116241246	P16157	ANK1	01693_3	membrane	signal transduction	protein binding		Manual Assigned Name:Ankyrin 1 HPRD>01693_1>S1666>Ankyrin 1 HPRD>01693_2>S1666>Ankyrin 1 HPRD>01693_3>S1666>Ankyrin 1 SwissPROT>ANK1_HUMAN>S1707>Isoform Br21 of Ankyrin-1 OS=Homo sapiens GN=ANK1 IPI>P16157>S1666>Ankyrin-1 IPI>P16157-10>S1666>Isoform Er9 of Ankyrin-1 IPI>P16157-3>S1666>Isoform Er5 of Ankyrin-1 IPI>P16157-5>S1666>Isoform Er3 of Ankyrin-1 IPI>P16157-8>S1666>Isoform Er7 of Ankyrin-1 …
Ankyrin 1	R.QDDATGAGQDS*ENEVSLVSGHQR.G	S1666	HPRD:01693_1	4.97886e+06	313043	4792900	270477	3231097	200622	4377636	337159	7912617	197120	4580026	559835	0.0628744	1.25214e-05	3	116241246	P16157	ANK1	01693_3	membrane	signal transduction	protein binding		Manual Assigned Name:Ankyrin 1 HPRD>01693_1>S1666>Ankyrin 1 HPRD>01693_2>S1666>Ankyrin 1 HPRD>01693_3>S1666>Ankyrin 1 SwissPROT>ANK1_HUMAN>S1707>Isoform Br21 of Ankyrin-1 OS=Homo sapiens GN=ANK1 IPI>P16157>S1666>Ankyrin-1 IPI>P16157-10>S1666>Isoform Er9 of Ankyrin-1 IPI>P16157-3>S1666>Isoform Er5 of Ankyrin-1 IPI>P16157-5>S1666>Isoform Er3 of Ankyrin-1 IPI>P16157-8>S1666>Isoform Er7 of Ankyrin-1 …
Ankyrin 1	R.IT*HSPTVSQVTER.S	T1684	HPRD:01693_1	2.08937e+07	962727	23646531	729525	15420321	987879	17522041	721436	23684553	1172070	24195251	1202727	0.0460773	7.05463e-07	3	116241246	P16157	ANK1	01693_4	membrane	signal transduction	protein binding		Manual Assigned Name:Ankyrin 1 HPRD>01693_1>T1684>Ankyrin 1 HPRD>01693_2>T1684>Ankyrin 1 HPRD>01693_3>T1684>Ankyrin 1 HPRD>01693_4>T1522>Ankyrin 1 SwissPROT>ANK1_HUMAN>T1725>Isoform Br21 of Ankyrin-1 OS=Homo sapiens GN=ANK1 IPI>P16157>T1684>Ankyrin-1 IPI>H0YBS0>T1684> IPI>P16157-10>T1684>Isoform Er9 of Ankyrin-1 IPI>P16157-3>T1684>Isoform Er5 of Ankyrin-1 IPI>P16157-4>T1684>Isoform Er2 of Ankyrin…
Ankyrin 1	R.ITHS*PTVSQVTER.S	S1686	HPRD:01693_1	4.20658e+06	258607	4940423	489523	3025221	271618	4264491	333326	4202496	125129	4600247	73440	0.0614769	5.90939e-05	2	116241246	P16157	ANK1	01693_4	membrane	signal transduction	protein binding		Manual Assigned Name:Ankyrin 1 HPRD>01693_1>S1686>Ankyrin 1 HPRD>01693_2>S1686>Ankyrin 1 HPRD>01693_3>S1686>Ankyrin 1 HPRD>01693_4>S1524>Ankyrin 1 SwissPROT>ANK1_HUMAN>S1727>Isoform Br21 of Ankyrin-1 OS=Homo sapiens GN=ANK1 IPI>P16157>S1686>Ankyrin-1 IPI>H0YBS0>S1686> IPI>P16157-10>S1686>Isoform Er9 of Ankyrin-1 IPI>P16157-3>S1686>Isoform Er5 of Ankyrin-1 IPI>P16157-4>S1686>Isoform Er2 of Ankyrin…
Ankyrin repeat and KH domain containing 1	R.GGGAGGNS*DS*DNLDSTDCNSESSSGGK.S	S1591S1593	HPRD:16489_1	2.78373e+06	1.93736e+06	2397454	2351508	3033747	1361229	2820376	2015807	2855093	1887922	2811991	2070337	0.695958	0.00323477	3	74750718	Q8IWZ2	ANKHD1	17468_1	cytoplasm nucleus intermediate filament	signal transduction transport protein amino acid phosphorylation	protein binding RNA binding		Manual Assigned Name:Ankyrin repeat and KH domain containing 1 HPRD>16489_1>S1591S1593>Ankyrin repeat and KH domain containing 1 HPRD>17468_1>S1591S1593>MASK-4E-BP3 alternate reading frame gene IPI>Q8IWZ2>S1591S1593>HCG2045902, isoform CRA_b IPI>Q8IWZ3>S1591S1593>Ankyrin repeat and KH domain-containing protein 1 IPI>H0Y472>S1591S1593> IPI>H0Y4P6>S1591S1593> IPI>H0Y785>S1591S1593> IPI>H0Y7Y3>S1591…
Ankyrin repeat and KH domain containing 1	K.LNLT*SPK.R	T1678	HPRD:16489_1	2.98809e+07	2.46645e+07	31545293	22943209	22975421	35947133	25792774	17486018	32826278	22818063	36264874	24128232	0.825427	0.0624127	2	74750718	Q8IWZ2	ANKHD1	17468_1	cytoplasm integral to membrane nucleus intracellular intermediate filament	signal transduction DNA replication regulation of ARF protein signal transduction response to DNA damage stimulus transport protein amino acid phosphorylation	protein binding RNA binding		Manual Assigned Name:Ankyrin repeat and KH domain containing 1 HPRD>16489_1>T1678>Ankyrin repeat and KH domain containing 1 HPRD>17468_1>T1678>MASK-4E-BP3 alternate reading frame gene IPI>Q8IWZ2>T1678>HCG2045902, isoform CRA_b IPI>Q8IWZ3>T1678>Ankyrin repeat and KH domain-containing protein 1 IPI>H0Y472>T1678> IPI>H0Y4P6>T1678> IPI>H0Y785>T1678> IPI>H0Y7Y3>T1678> IPI>Q8IWZ3-4>T1678>Isoform 4 of A…
Ankyrin repeat and KH domain containing 1	K.LNLTS*PK.R	S1679	HPRD:16489_1	3.01523e+07	2.46667e+07	31545293	23250507	23427692	35935564	26164757	17486018	33112904	22818063	36510700	23843185	0.81807	0.0561391	2	74750718	Q8IWZ2	ANKHD1	17468_1	cytoplasm integral to membrane nucleus intracellular intermediate filament	signal transduction DNA replication regulation of ARF protein signal transduction response to DNA damage stimulus transport protein amino acid phosphorylation	protein binding RNA binding		Manual Assigned Name:Ankyrin repeat and KH domain containing 1 HPRD>16489_1>S1679>Ankyrin repeat and KH domain containing 1 HPRD>17468_1>S1679>MASK-4E-BP3 alternate reading frame gene IPI>Q8IWZ2>S1679>HCG2045902, isoform CRA_b IPI>Q8IWZ3>S1679>Ankyrin repeat and KH domain-containing protein 1 IPI>H0Y472>S1679> IPI>H0Y4P6>S1679> IPI>H0Y785>S1679> IPI>H0Y7Y3>S1679> IPI>Q8IWZ3-4>S1679>Isoform 4 of A…
Ankyrin repeat and KH domain containing 1	R.VST*SPVGLPSIDPS*GSSPSSSSAPLASFSGIPGTR.V	T2280S2291	HPRD:16489_1	65609.2	522140	50818	217243		45521		670172	80400	987226		690536	7.95833	0.0492283	3	74750718	Q8IWZ2	ANKHD1	17468_1	cytoplasm nucleus intermediate filament	signal transduction transport protein amino acid phosphorylation	protein binding RNA binding		Manual Assigned Name:Ankyrin repeat and KH domain containing 1 HPRD>16489_1>T2280S2291>Ankyrin repeat and KH domain containing 1 HPRD>17468_1>T2280S2291>MASK-4E-BP3 alternate reading frame gene IPI>Q8IWZ2>T2280S2291>HCG2045902, isoform CRA_b IPI>H7C0V5>T2280S2291> IPI>Q8IWZ3>T2280S2291>Ankyrin repeat and KH domain-containing protein 1 IPI>H0Y472>T2280S2291> IPI>H0Y4P6>T2280S2291> IPI>H0Y785>T2280…
Ankyrin repeat domain 11	R.SVS*VDIR.R	S1792	HPRD:12456_1	2.88054e+06	1.37214e+06	26770	1739997	1252503	1172556	3314702	1451623	6410282	1552449	3398431	944076	0.476349	0.230798	2	296439440	Q6UB99	ANKRD11	12456_1	nucleus	in utero embryonic development	receptor activity		Manual Assigned Name:Ankyrin repeat domain 11 HPRD>12456_1>S1792>Ankyrin repeat domain 11 SwissPROT>ANR11_HUMAN>S1792>Ankyrin repeat domain-containing protein 11 OS=Homo sapiens GN=ANKRD11 PE=1 SV=3 IPI>Q6UB99>S1792>Ankyrin repeat domain-containing protein 11 NCBI>296439440>S1792>RecName: Full=Ankyrin repeat domain-containing protein 11; AltName: Full=Ankyrin repeat-containing cofactor 1 NCBI>427…
Ankyrin repeat domain 43	K.KSS*SFSK.F	S500	HPRD:14059_1	1.32432e+08	5.96864e+07	124426138	69276680	127067441	50501397	135206089	52846930	148415456	57406226	127046711	68400682	0.450693	1.65772e-05	2	296439442	Q2M3V2	SOWAHA	14059_1					Manual Assigned Name:Ankyrin repeat domain 43 HPRD>14059_1>S500>Ankyrin repeat domain 43 SwissPROT>ANR43_HUMAN>S500>Ankyrin repeat domain-containing protein 43 OS=Homo sapiens GN=ANKRD43 PE=1 SV=3 IPI>Q2M3V2>S500>Ankyrin repeat domain-containing protein 43 NCBI>296439442>S500>RecName: Full=Ankyrin repeat domain-containing protein 43; Flags: Precursor NCBI>85397653>S283>ANKRD43 protein [Homo sapie…
Ankyrin repeat domain 54	R.ASGGAQS*PLR.Y	S63	HPRD:14042_1	9.91826e+06	6.92532e+06	9435037	5888906	9931646	11837621	12175688	5079145	9286947	5486271	8761957	6334657	0.69824	0.0159141	2	125987708	C9JU48	ANKRD54	14042_1					Manual Assigned Name:Ankyrin repeat domain 54 HPRD>14042_1>S63>Ankyrin repeat domain 54 IPI>C9JU48>S63>Ankyrin repeat domain 54 IPI>D3YTC9>S63>Ankyrin repeat domain 54 IPI>Q6NXT1>S63>Ankyrin repeat domain-containing protein 54 IPI>H7BZV9>S63> NCBI>125987708>S63>Ankyrin repeat domain-containing protein 54 NCBI>47678473>S63>dJ466N1.4 [Homo sapiens] NCBI>321173834>S63>ankyrin repeat domain 54 [Homo …
Ankyrin repeat domain protein 17	K.EHYPVS*S*PSSPSPPAQPGGVSR.N	S2041S2042*	HPRD:10648_1	1.06644e+07	9.91782e+06	11973896	10684820	9635190	5744589	8072111	9237604	14239898	10930154	9400712	12991946	0.929997	0.171041	3	160019013	G5E964	ANKRD17	10648_2	nucleus	mismatch repair	ATP binding		Manual Assigned Name:Ankyrin repeat domain protein 17 HPRD>10648_1>S2041S2042>Ankyrin repeat domain protein 17 HPRD>10648_2>S1790S1791>Ankyrin repeat domain protein 17 IPI>G5E964>S1790S1791> IPI>O75179>S1790S1791>Ankyrin repeat domain-containing protein 17 IPI>H0YM23>S1790S1791> IPI>O75179-2>S1790S1791>Isoform 2 of Ankyrin repeat domain-containing protein 17 IPI>O75179-4>S1790S1791>Isoform 4 of A…
Ankyrin repeat domain protein 17	K.EHYPVS*SPS*SPSPPAQPGGVSR.N	S2041S2044*	HPRD:10648_1	1.06644e+07	9.91782e+06	11973896	10684820	9635190	5744589	8072111	9237604	14239898	10930154	9400712	12991946	0.929997	0.171041	3	160019013	G5E964	ANKRD17	10648_2	nucleus	mismatch repair	ATP binding		Manual Assigned Name:Ankyrin repeat domain protein 17 HPRD>10648_1>S2041S2044>Ankyrin repeat domain protein 17 HPRD>10648_2>S1790S1793>Ankyrin repeat domain protein 17 IPI>G5E964>S1790S1793> IPI>O75179>S1790S1793>Ankyrin repeat domain-containing protein 17 IPI>H0YM23>S1790S1793> IPI>O75179-2>S1790S1793>Isoform 2 of Ankyrin repeat domain-containing protein 17 IPI>O75179-4>S1790S1793>Isoform 4 of A…
Ankyrin repeat domain protein 17	K.EHYPVSSPS*SPS*PPAQPGGVSR.N	S2044S2047*	HPRD:10648_1	1.06644e+07	9.91782e+06	11973896	10684820	9635190	5744589	8072111	9237604	14239898	10930154	9400712	12991946	0.929997	0.171041	3	160019013	G5E964	ANKRD17	10648_2	nucleus	mismatch repair	ATP binding		Manual Assigned Name:Ankyrin repeat domain protein 17 HPRD>10648_1>S2044S2047>Ankyrin repeat domain protein 17 HPRD>10648_2>S1793S1796>Ankyrin repeat domain protein 17 IPI>G5E964>S1793S1796> IPI>O75179>S1793S1796>Ankyrin repeat domain-containing protein 17 IPI>H0YM23>S1793S1796> IPI>O75179-2>S1793S1796>Isoform 2 of Ankyrin repeat domain-containing protein 17 IPI>O75179-4>S1793S1796>Isoform 4 of A…
Ankyrin repeat domain protein 17	K.EHYPVSSPS*S*PS*PPAQPGGVSR.N	S2044S2045S2047*	HPRD:10648_1	1.43919e+06	2.49116e+06	3116125	2862989	1520770	1729826	155117	2560265	945113	2829895	1458802	2472823	1.73095	0.0432138	3	160019013	G5E964	ANKRD17	10648_2	nucleus	mismatch repair	ATP binding		Manual Assigned Name:Ankyrin repeat domain protein 17 HPRD>10648_1>S2044S2045S2047>Ankyrin repeat domain protein 17 HPRD>10648_2>S1793S1794S1796>Ankyrin repeat domain protein 17 IPI>G5E964>S1793S1794S1796> IPI>O75179>S1793S1794S1796>Ankyrin repeat domain-containing protein 17 IPI>H0YM23>S1793S1794S1796> IPI>O75179-2>S1793S1794S1796>Isoform 2 of Ankyrin repeat domain-containing protein 17 IPI>O751…
Ankyrin repeat domain protein 17	K.EHYPVSSPSS*PS*PPAQPGGVSR.N	S2045S2047*	HPRD:10648_1	1.06644e+07	9.91782e+06	11973896	10684820	9635190	5744589	8072111	9237604	14239898	10930154	9400712	12991946	0.929997	0.171041	3	160019013	G5E964	ANKRD17	10648_2	nucleus	mismatch repair	ATP binding		Manual Assigned Name:Ankyrin repeat domain protein 17 HPRD>10648_1>S2045S2047>Ankyrin repeat domain protein 17 HPRD>10648_2>S1794S1796>Ankyrin repeat domain protein 17 IPI>G5E964>S1794S1796> IPI>O75179>S1794S1796>Ankyrin repeat domain-containing protein 17 IPI>H0YM23>S1794S1796> IPI>O75179-2>S1794S1796>Isoform 2 of Ankyrin repeat domain-containing protein 17 IPI>O75179-4>S1794S1796>Isoform 4 of A…
Annexin II	K.GLGT*DEDSLIEIICSR.T	T123	HPRD:01061_1	372358	222336	214026	133425	153933	111291	463009	189863	728692	425733	302130	251367	0.597102	0.0724714	3	113950	H0YMU9	ANXA2	01061_3	cytoplasm nucleus vacuole	angiogenesis metabolic process response to protein stimulus	protein binding calcium ion binding		Manual Assigned Name:Annexin II HPRD>01061_1>T123>Annexin II HPRD>01061_2>T141>Annexin II HPRD>01061_3>T123>Annexin II SwissPROT>ANXA2_HUMAN>T141>Isoform 2 of Annexin A2 OS=Homo sapiens GN=ANXA2 SwissPROT>AXA2L_HUMAN>T123>Putative annexin A2-like protein OS=Homo sapiens GN=ANXA2P2 PE=5 SV=2 IPI>H0YMU9>T123> IPI>P07355>T123>Annexin A2 IPI>H0YKS4>T123> IPI>H0YL33>T123> IPI>H0YM50>T123> IPI>H0YMD0>T…
Antigen identified by monoclonal antibody Ki-67	R.S*GASEANLIVAK.S	S648*	HPRD:08902_1	1.94914e+06	1.47567e+06	2816190	1207334	1863570	2455574	1403479	903726	1715265	1578238	1947221	1233500	0.757088	0.0559227	2	118572663	P46013	MKI67	08902_1	nucleus	cell cycle cell proliferation	protein binding		Manual Assigned Name:Antigen identified by monoclonal antibody Ki-67 HPRD>08902_1>S648>Antigen identified by monoclonal antibody Ki-67 SwissPROT>KI67_HUMAN>S288>Isoform Short of Antigen KI-67 OS=Homo sapiens GN=MKI67 IPI>P46013>S648>Antigen KI-67 IPI>P46013-2>S648>Isoform Short of Antigen KI-67 IPI>E7EN66>S648>Uncharacterized protein IPI>F5H4V4>S648>Uncharacterized protein NCBI>118572663>S648>Ant…
Antigen identified by monoclonal antibody Ki-67	K.MPCES*SPPESADTPTSTR.R	S1375*	HPRD:08902_1	1.33029e+06	443636	2183868	161697	345188	251174	672798	501740	1970474	783471	1479124	520097	0.333488	0.0208891	2	118572663	P46013	MKI67	08902_1	nucleus	cell cycle	protein binding		Manual Assigned Name:Antigen identified by monoclonal antibody Ki-67 HPRD>08902_1>S1375>Antigen identified by monoclonal antibody Ki-67 SwissPROT>KI67_HUMAN>S1015>Isoform Short of Antigen KI-67 OS=Homo sapiens GN=MKI67 IPI>P46013>S1375>Antigen KI-67 IPI>P46013-2>S1375>Isoform Short of Antigen KI-67 IPI>F5H4V4>S1375>Uncharacterized protein NCBI>118572663>S1375>Antigen KI-67 NCBI>415821>S1015>antig…
Antisense ERCC1	K.QEQINTEPLEDTVLS*PTK.K	S285*	HPRD:00125_1	1.93402e+06	1.94713e+06	2856176	2212476	1254284	1038615	862057	1886036	3004082	2617395	1693495	1981131	1.00678	0.2103	3	74739490	O15446	CD3EAP	00125_1	nucleus	transcription	protein binding		Manual Assigned Name:Antisense ERCC1 HPRD>00125_1>S285>Antisense ERCC1 SwissPROT>RPA34_HUMAN>S287>Isoform 2 of DNA-directed RNA polymerase I subunit RPA34 OS=Homo sapiens GN=CD3EAP IPI>O15446>S285>DNA-directed RNA polymerase I subunit RPA34 IPI>O15446-2>S285>Isoform 2 of DNA-directed RNA polymerase I subunit RPA34 NCBI>74739490>S285>DNA-directed RNA polymerase I subunit RPA34 (RNA polymerase I-as…
AP2 associated kinase 1	K.VQTT*PPPAVQGQK.V	T606*	HPRD:10620_1	1.4843e+06	1.36061e+06	1905682	1875103	1156052	1045087	1353486	1185373	1392214	1158695	1614046	1538793	0.91667	0.143333	2	300669613	Q2M2I8	AAK1	10620_1	membrane	protein amino acid phosphorylation	ATP binding		Manual Assigned Name:AP2 associated kinase 1 HPRD>10620_1>T606>AP2 associated kinase 1 SwissPROT>AAK1_HUMAN>T606>Isoform 2 of AP2-associated protein kinase 1 OS=Homo sapiens GN=AAK1 IPI>Q2M2I8>T606>AP2-associated protein kinase 1 IPI>Q2M2I8-2>T606>Isoform 2 of AP2-associated protein kinase 1 IPI>E9PG46>T606>Uncharacterized protein NCBI>300669613>T606>RecName: Full=AP2-associated protein kinase 1;…
AP2 associated kinase 1	K.VGSLT*PPS*SPKTQR.A	T620S623*	HPRD:10620_1	6.39152e+06	9.24457e+06	6225008	11144522	7018251	8203714	6822389	8181252	6324671	8931526	5567261	9761832	1.44638	0.000747371	2	300669613	Q2M2I8	AAK1	10620_1	membrane	protein amino acid phosphorylation	ATP binding		Manual Assigned Name:AP2 associated kinase 1 HPRD>10620_1>T620S623>AP2 associated kinase 1 SwissPROT>AAK1_HUMAN>T620S623>Isoform 2 of AP2-associated protein kinase 1 OS=Homo sapiens GN=AAK1 IPI>Q2M2I8>T620S623>AP2-associated protein kinase 1 IPI>Q2M2I8-2>T620S623>Isoform 2 of AP2-associated protein kinase 1 IPI>E9PG46>T620S623>Uncharacterized protein NCBI>300669613>T620S623>RecName: Full=AP2-asso…
APC	R.QAS*SDSDSILSLK.S	S2129	HPRD:01439_1	1.35296e+06	1.12588e+06	1834591	1401318	1145454	1042429	1449578	944329	1236439	1189981	1098715	1051360	0.832166	0.0573963	2	97535708	P25054	APC	01439_1	nucleus	cell adhesion response to drug	protein binding	Wnt signaling pathway Pathways in cancer Basal cell carcinoma Regulation of actin cytoskeleton Colorectal cancer Endometrial cancer	Manual Assigned Name:APC HPRD>01439_1>S2129>APC SwissPROT>APC_HUMAN>S2028>Isoform Short of Adenomatous polyposis coli protein OS=Homo sapiens GN=APC IPI>P25054>S2129>Adenomatous polyposis coli protein IPI>P25054-2>S2129>Isoform Short of Adenomatous polyposis coli protein NCBI>97535708>S2129>Adenomatous polyposis coli protein (Protein APC) (Deleted in polyposis 2.5) NCBI>182397>S2129>APC NCBI>1195…
APC	K.NAS*SIPR.S	S2389	HPRD:01439_1	4.05905e+06	6.11784e+06	5647086	7348076	3358910	5490668	3599160	5251142	4062088	6525447	3627997	5973846	1.50721	0.00306906	2	97535708	P25054	APC	01439_1	nucleus	cell adhesion response to drug	protein binding	Wnt signaling pathway Pathways in cancer Basal cell carcinoma Regulation of actin cytoskeleton Colorectal cancer Endometrial cancer	Manual Assigned Name:APC HPRD>01439_1>S2389>APC SwissPROT>APC_HUMAN>S2288>Isoform Short of Adenomatous polyposis coli protein OS=Homo sapiens GN=APC IPI>P25054>S2389>Adenomatous polyposis coli protein IPI>P25054-2>S2389>Isoform Short of Adenomatous polyposis coli protein NCBI>97535708>S2389>Adenomatous polyposis coli protein (Protein APC) (Deleted in polyposis 2.5) NCBI>119638475>S49>adenomatosis…
APG16L	R.S*VSSFPVPQDNVDTHPGSGK.E	S268	HPRD:16498_1	3.49576e+06	2.10422e+06	2291763	1165920	1898082	690225	5174564	2788908	5194523	4377029	2919871	1499018	0.601935	0.0498415	3	62510482	Q676U5	ATG16L1	16498_2	membrane	transport	protein binding		Manual Assigned Name:APG16L HPRD>16498_1>S268>APG16L HPRD>16498_2>S287>APG16L SwissPROT>A16L1_HUMAN>S143>Isoform 4 of Autophagy-related protein 16-1 OS=Homo sapiens GN=ATG16L1 SwissPROT>APG16_HUMAN>S287>Autophagy protein 16-like (APG16-like) IPI>Q676U5>S287>Autophagy-related protein 16-1 IPI>A3EXL0>S287>ATG16 autophagy related 16-like protein 1 IPI>Q676U5-2>S287>Isoform 2 of Autophagy-related pro…
APG4 autophagy 4 homolog B	R.FFDS*EDEDFEILSL.-	S383	HPRD:16499_1	956024	2.66933e+06	318140	1405715	467902	502078	1523843	2209574	1984295	5774834	485940	3454439	2.79211	0.0401216	2	296434400	Q9Y4P1	ATG4B	16499_1	cytoplasm	transport	protein binding hydrolase activity	Regulation of autophagy	Manual Assigned Name:APG4 autophagy 4 homolog B HPRD>16499_1>S383>APG4 autophagy 4 homolog B IPI>Q9Y4P1>S383>Cysteine protease ATG4B IPI>Q9Y4P1-4>S383>Isoform 4 of Cysteine protease ATG4B IPI>F5H7P2>S383>Uncharacterized protein IPI>F8WD71>S383>Uncharacterized protein NCBI>296434400>S383>RecName: Full=Cysteine protease ATG4B; AltName: Full=AUT-like 1 cysteine endopeptidase; AltName: Full=Autophagi…
Apoptosis antagonizing transcription factor	R.AGDRNS*EDDGVVMTFSSVK.V	S203*	HPRD:12236_1	1.25926e+06	79381.4	894942		932113	113102	1391588	39038	1930543	84029	1147127	81357	0.063038	3.29946e-05	3	5813799	Q9NY61	AATF	12236_1	nucleus	cell adhesion	protein binding		Manual Assigned Name:Apoptosis antagonizing transcription factor HPRD>12236_1>S203>Apoptosis antagonizing transcription factor SwissPROT>AATF_HUMAN>S203>Protein AATF OS=Homo sapiens GN=AATF PE=1 SV=1 IPI>Q9NY61>S203>Protein AATF NCBI>5813799>S201>Che-1 [Homo sapiens] NCBI>71152211>S203>Protein AATF (Apoptosis-antagonizing transcription factor) (Rb-binding protein Che-1) NCBI>119577979>S203>apopto…
Apoptosis antagonizing transcription factor	R.YLVDGT*KPNAGSEEIS*S*EDDELVEEKK.Q	T310S320S321*	HPRD:12236_1	7.85439e+06	3.8883e+06	6462805	3110895	5809740	1970166	9457943	3935866	11019474	4932173	6521999	5492383	0.495047	0.00557986	4	71152211	Q9NY61	AATF	12236_1	nucleus	cell adhesion	protein binding		Manual Assigned Name:Apoptosis antagonizing transcription factor HPRD>12236_1>T310S320S321>Apoptosis antagonizing transcription factor SwissPROT>AATF_HUMAN>T310S320S321>Protein AATF OS=Homo sapiens GN=AATF PE=1 SV=1 IPI>Q9NY61>T310S320S321>Protein AATF NCBI>71152211>T310S320S321>Protein AATF (Apoptosis-antagonizing transcription factor) (Rb-binding protein Che-1) NCBI>119577979>T310S320S321>apopt…
Apoptosis antagonizing transcription factor	R.YLVDGTKPNAGS*EEIS*S*EDDELVEEK.K	S316S320S321*	HPRD:12236_1	1.7429e+07	8.38325e+06	11349889	7103040	16264452	4264408	26047684	9460379	20849238	10498900	12633919	10589501	0.480993	0.00656554	3	71152211	Q9NY61	AATF	12236_1	nucleus	cell adhesion	protein binding		Manual Assigned Name:Apoptosis antagonizing transcription factor HPRD>12236_1>S316S320S321>Apoptosis antagonizing transcription factor SwissPROT>AATF_HUMAN>S316S320S321>Protein AATF OS=Homo sapiens GN=AATF PE=1 SV=1 IPI>Q9NY61>S316S320S321>Protein AATF NCBI>71152211>S316S320S321>Protein AATF (Apoptosis-antagonizing transcription factor) (Rb-binding protein Che-1) NCBI>119577979>S316S320S321>apopt…
Apoptosis antagonizing transcription factor	R.YLVDGTKPNAGS*EEIS*S*EDDELVEEKKQQR.R	S316S320S321	HPRD:12236_1	6.10788e+06	4.0711e+06	6678534	3439836	4050368	1445226	6394555	5020083	9616761	6074656	3799167	4375691	0.666532	0.0595831	4		Q9NY61	AATF	12236_1					Manual Assigned Name:Apoptosis antagonizing transcription factor HPRD>12236_1>S316S320S321>Apoptosis antagonizing transcription factor IPI>Q9NY61>S316S320S321>Protein AATF
Apoptosis antagonizing transcription factor	R.YLVDGTKPNAGS*EEIS*S*EDDELVEEKK.Q	S316S320S321*	HPRD:12236_1	5.84819e+06	2.5529e+06	3865786	2192056	4124575	1543449	9580929	2476887	6491687	3713757	5177972	2838355	0.436528	0.00353161	3	71152211	Q9NY61	AATF	12236_1	nucleus	cell adhesion	protein binding		Manual Assigned Name:Apoptosis antagonizing transcription factor HPRD>12236_1>S316S320S321>Apoptosis antagonizing transcription factor SwissPROT>AATF_HUMAN>S316S320S321>Protein AATF OS=Homo sapiens GN=AATF PE=1 SV=1 IPI>Q9NY61>S316S320S321>Protein AATF NCBI>71152211>S316S320S321>Protein AATF (Apoptosis-antagonizing transcription factor) (Rb-binding protein Che-1) NCBI>119577979>S316S320S321>apopt…
Apoptosis antagonizing transcription factor	R.YLVDGTKPNAGSEEIS*S*EDDELVEEK.K	S320S321*	HPRD:12236_1	1.90968e+06	612925	1226226	447528	1538491	350150	3053333	523232	2512038	883590	1218316	860125	0.320957	0.00176233	3	71152211	Q9NY61	AATF	12236_1	nucleus	cell adhesion	protein binding		Manual Assigned Name:Apoptosis antagonizing transcription factor HPRD>12236_1>S320S321>Apoptosis antagonizing transcription factor SwissPROT>AATF_HUMAN>S320S321>Protein AATF OS=Homo sapiens GN=AATF PE=1 SV=1 IPI>Q9NY61>S320S321>Protein AATF NCBI>71152211>S320S321>Protein AATF (Apoptosis-antagonizing transcription factor) (Rb-binding protein Che-1) NCBI>119577979>S320S321>apoptosis antagonizing tr…
Apoptosis inhibitor 5	R.ASEDTTS*GSPPKK.S	S462*	HPRD:16500_1	1.93902e+07	5.72746e+06	17648042	6809442	17512700	4559518	25484715	5878611	16971608	5525953	19333763	5863783	0.29538	9.5581e-06	3	62510459	B4E283	API5	16500_1	nucleus intracellular spliceosomal complex	apoptosis transcription regulation of Rho protein signal transduction anti-apoptosis	binding		Manual Assigned Name:Apoptosis inhibitor 5 HPRD>16500_1>S462>Apoptosis inhibitor 5 SwissPROT>API5_HUMAN>S462>Isoform 4 of Apoptosis inhibitor 5 OS=Homo sapiens GN=API5 IPI>B4E283>S451> IPI>Q9BZZ5>S451>Apoptosis inhibitor 5 IPI>H0YER7>S451> IPI>Q9BZZ5-1>S451> IPI>Q9BZZ5-2>S451>Isoform 2 of Apoptosis inhibitor 5 IPI>Q9BZZ5-4>S451>Isoform 4 of Apoptosis inhibitor 5 IPI>Q9BZZ5-5>S451> IPI>B4DDR3>S451…
Apoptosis inhibitor 5	R.ASEDTTSGS*PPKK.S	S464*	HPRD:16500_1	1.16217e+07	3.0795e+06	7216485	4105519	13853109	1868184	14114179	3482124	11709519	3366552	11214976	2575131	0.26498	0.000126146	2	62510459	B4E283	API5	16500_1	nucleus intracellular spliceosomal complex	apoptosis transcription regulation of Rho protein signal transduction anti-apoptosis	binding		Manual Assigned Name:Apoptosis inhibitor 5 HPRD>16500_1>S464>Apoptosis inhibitor 5 SwissPROT>API5_HUMAN>S464>Isoform 4 of Apoptosis inhibitor 5 OS=Homo sapiens GN=API5 IPI>B4E283>S453> IPI>Q9BZZ5>S453>Apoptosis inhibitor 5 IPI>H0YER7>S453> IPI>Q9BZZ5-1>S453> IPI>Q9BZZ5-2>S453>Isoform 2 of Apoptosis inhibitor 5 IPI>Q9BZZ5-4>S453>Isoform 4 of Apoptosis inhibitor 5 IPI>Q9BZZ5-5>S453> IPI>B4DDR3>S453…
Aprataxin	R.S*GNSDSIER.D	S132	HPRD:05892_2	9.17159e+06	5.03328e+06	7152696	5578548	10182179	4207213	8446700	4128243	11606661	5470801	8469715	5781593	0.54879	0.000611148	2	48428038	H7BXV7	APTX	05892_5	nucleus lysosome	DNA repair lipid metabolic process	protein binding catalytic activity		Manual Assigned Name:Aprataxin HPRD>05892_2>S132>Aprataxin HPRD>05892_4>S30>Aprataxin HPRD>05892_5>S118>Aprataxin SwissPROT>APTX_HUMAN>S78>Isoform 10 of Aprataxin OS=Homo sapiens GN=APTX IPI>H7BXV7>S132> IPI>Q5T782>S132>Aprataxin IPI>Q7Z2E3>S132>Aprataxin IPI>Q6JV81>S132>Aprataxin variant LE5 IPI>Q7Z2E3-4>S132>Isoform 4 of Aprataxin IPI>Q7Z2E3-5>S132>Isoform 5 of Aprataxin IPI>Q7Z2E3-7>S132>Isofo…
APRIL	R.KRET*DDEGEDD.-	T244	HPRD:09803_1	1.09556e+08	5.97617e+07	103892897	42996986	108970543	57743689	61314669	37682577	148014933	54779772	125587585	105605287	0.545489	0.0116215	2	26390818	Q92688	ANP32B	09803_1	nucleus	regulation of transcription regulation of cell proliferation	protein binding		Manual Assigned Name:APRIL HPRD>09803_1>T244>APRIL IPI>Q92688>T244>Acidic leucine-rich nuclear phosphoprotein 32 family member B NCBI>26390818>T244>Acidic leucine-rich nuclear phosphoprotein 32 family member B (PHAPI2 protein) (Silver-stainable protein SSP29) (Acidic protein rich in leucines) NCBI>55958588>T244>OTTHUMP00000063770 [Homo sapiens] NCBI>18043620>T244>acidic protein rich in leucines […
APRIL	R.KRET*DDEGEDD.-	T244	HPRD:09803_1	1.36503e+07	5.39508e+06	11422964	2780351	9022663	5610887	6904251	5824398	23498043	4409853	17403538	8349929	0.395236	0.00714725	3	26390818	Q92688	ANP32B	09803_1	nucleus	regulation of transcription regulation of cell proliferation	protein binding		Manual Assigned Name:APRIL HPRD>09803_1>T244>APRIL IPI>Q92688>T244>Acidic leucine-rich nuclear phosphoprotein 32 family member B NCBI>26390818>T244>Acidic leucine-rich nuclear phosphoprotein 32 family member B (PHAPI2 protein) (Silver-stainable protein SSP29) (Acidic protein rich in leucines) NCBI>55958588>T244>OTTHUMP00000063770 [Homo sapiens] NCBI>18043620>T244>acidic protein rich in leucines […
ARD1	K.GLAAEDS*GGDSKDLSEVSETTESTDVKDSSEASDSAS.-	S205*	HPRD:02056_1	844067	538044	571291	677850	815938	88023	1008409	258402	1006355	502956	818345	1162988	0.637442	0.0489345	4	728880	P41227	NAA10	02056_1	nucleus intracellular membrane	metabolic process	protein binding transferase activity		Manual Assigned Name:ARD1 HPRD>02056_1>S205>ARD1 SwissPROT>ARD1H_HUMAN>S205>N-terminal acetyltransferase complex ARD1 subunit homolog (EC 2.3.1.88) (EC 2.3.1.-) SwissPROT>NAA10_HUMAN>S205>"N-alpha-acetyltransferase 10, NatA catalytic subunit OS=Homo sapiens GN=NAA10 PE=1 SV=1" IPI>P41227>S205>N-alpha-acetyltransferase 10, NatA catalytic subunit IPI>A6NM98>S205>ARD1 homolog A, N-acetyltransferase …
ARD1	K.GLAAEDSGGDSKDLSEVSETTESTDVKDS*S*EASDSAS.-	S227S228*	HPRD:02056_1	1.7929e+06	844856	1705829	1183920	1337076	618254	1874689	688855	2444664	492870	1602244	1240380	0.471223	0.00298512	3	728880	P41227	NAA10	02056_1	nucleus intracellular membrane	metabolic process	protein binding transferase activity		Manual Assigned Name:ARD1 HPRD>02056_1>S227S228>ARD1 SwissPROT>ARD1H_HUMAN>S227S228>N-terminal acetyltransferase complex ARD1 subunit homolog (EC 2.3.1.88) (EC 2.3.1.-) SwissPROT>NAA10_HUMAN>S227S228>"N-alpha-acetyltransferase 10, NatA catalytic subunit OS=Homo sapiens GN=NAA10 PE=1 SV=1" IPI>P41227>S227S228>N-alpha-acetyltransferase 10, NatA catalytic subunit IPI>A6NM98>S227S228>ARD1 homolog A, …
ARD1	K.GLAAEDSGGDSKDLSEVSETTESTDVKDSSEASDS*AS.-	S233*	HPRD:02056_1	2.06405e+06	720452	1835853	853062	1922909	536985	2335080	748973	2764236	856928	1462177	606310	0.349047	0.000124115	3	728880	P41227	NAA10	02056_1	nucleus intracellular membrane	metabolic process	protein binding transferase activity		Manual Assigned Name:ARD1 HPRD>02056_1>S233>ARD1 SwissPROT>ARD1H_HUMAN>S233>N-terminal acetyltransferase complex ARD1 subunit homolog (EC 2.3.1.88) (EC 2.3.1.-) SwissPROT>NAA10_HUMAN>S233>"N-alpha-acetyltransferase 10, NatA catalytic subunit OS=Homo sapiens GN=NAA10 PE=1 SV=1" IPI>P41227>S233>N-alpha-acetyltransferase 10, NatA catalytic subunit IPI>A6NM98>S233>ARD1 homolog A, N-acetyltransferase …
Arginine/serine-rich coiled-coil 2	K.KEQS*EVSVS*PR.A	S27S32*	HPRD:13342_1	7.16449e+06	2.36836e+06	4218166	2859333	6828836	1470510	9251349	2272778	8388836	2970032	7135279	2269140	0.330569	0.000349743	2	74739167	Q7L4I2	RSRC2	13342_1					Manual Assigned Name:Arginine/serine-rich coiled-coil 2 HPRD>13342_1>S27S32>Arginine/serine-rich coiled-coil 2 IPI>Q7L4I2>S27S32>Arginine/serine-rich coiled-coil protein 2 IPI>E9PI52>S27S32>Uncharacterized protein IPI>F5GXM2>S27S32>Uncharacterized protein NCBI>74739167>S27S32>Arginine/serine-rich coiled-coil protein 2 NCBI>119618736>S27S32>similar to splicing factor, arginine/serine-rich 4, isofo…
Arginine/serine-rich coiled-coil 2	K.KEQSEVS*VS*PR.A	S30S32*	HPRD:13342_1	7.16156e+06	2.37235e+06	4218166	2864564	6814163	1470510	9251349	2287483	8388836	2970032	7135279	2269140	0.331261	0.000354344	2	74739167	Q7L4I2	RSRC2	13342_1					Manual Assigned Name:Arginine/serine-rich coiled-coil 2 HPRD>13342_1>S30S32>Arginine/serine-rich coiled-coil 2 IPI>Q7L4I2>S30S32>Arginine/serine-rich coiled-coil protein 2 IPI>E9PI52>S30S32>Uncharacterized protein IPI>F5GXM2>S30S32>Uncharacterized protein NCBI>74739167>S30S32>Arginine/serine-rich coiled-coil protein 2 NCBI>119618736>S30S32>similar to splicing factor, arginine/serine-rich 4, isofo…
Arginine/serine-rich coiled-coil 2	K.EQSEVS*VSPR.A	S30*	HPRD:13342_1	2.65406e+07	1.01514e+07	21556459	13343300	20600229	9278150	31198298	6585863	33437131	10416445	25910953	11133302	0.382486	0.000250114	2	74739167	Q7L4I2	RSRC2	13342_1					Manual Assigned Name:Arginine/serine-rich coiled-coil 2 HPRD>13342_1>S30>Arginine/serine-rich coiled-coil 2 IPI>Q7L4I2>S30>Arginine/serine-rich coiled-coil protein 2 IPI>E9PI52>S30>Uncharacterized protein IPI>F5GXM2>S30>Uncharacterized protein NCBI>74739167>S30>Arginine/serine-rich coiled-coil protein 2 NCBI>119618736>S30>similar to splicing factor, arginine/serine-rich 4, isoform CRA_d [Homo sap…
Arginine/serine-rich coiled-coil 2	K.KEQSEVS*VS*PR.A	S30S32*	HPRD:13342_1	3.48565e+06	1.23011e+06	2540584	1026131	2298719	692023	4242629	1350296	4627732	1962562	3718577	1119526	0.352906	0.00102466	3	74739167	Q7L4I2	RSRC2	13342_1					Manual Assigned Name:Arginine/serine-rich coiled-coil 2 HPRD>13342_1>S30S32>Arginine/serine-rich coiled-coil 2 IPI>Q7L4I2>S30S32>Arginine/serine-rich coiled-coil protein 2 IPI>E9PI52>S30S32>Uncharacterized protein IPI>F5GXM2>S30S32>Uncharacterized protein NCBI>74739167>S30S32>Arginine/serine-rich coiled-coil protein 2 NCBI>119618736>S30S32>similar to splicing factor, arginine/serine-rich 4, isofo…
Arginine/serine-rich coiled-coil 2	K.EQSEVS*VS*PR.A	S30S32*	HPRD:13342_1	1.34639e+07	4.90717e+06	8038633	4288403	17139529	3372815	19372728	4761677	11645330	6005443	11123496	6107529	0.364468	0.000785053	2	74739167	Q7L4I2	RSRC2	13342_1					Manual Assigned Name:Arginine/serine-rich coiled-coil 2 HPRD>13342_1>S30S32>Arginine/serine-rich coiled-coil 2 IPI>Q7L4I2>S30S32>Arginine/serine-rich coiled-coil protein 2 IPI>E9PI52>S30S32>Uncharacterized protein IPI>F5GXM2>S30S32>Uncharacterized protein NCBI>74739167>S30S32>Arginine/serine-rich coiled-coil protein 2 NCBI>119618736>S30S32>similar to splicing factor, arginine/serine-rich 4, isofo…
Arginine/serine-rich coiled-coil 2	K.EQSEVSVS*PR.A	S32*	HPRD:13342_1	2.65452e+07	1.03131e+07	21556459	13343300	20600229	9278150	31198298	9209496	33437131	10286056	25934070	9448665	0.388512	8.26156e-05	2	74739167	Q7L4I2	RSRC2	13342_1					Manual Assigned Name:Arginine/serine-rich coiled-coil 2 HPRD>13342_1>S32>Arginine/serine-rich coiled-coil 2 IPI>Q7L4I2>S32>Arginine/serine-rich coiled-coil protein 2 IPI>E9PI52>S32>Uncharacterized protein IPI>F5GXM2>S32>Uncharacterized protein NCBI>74739167>S32>Arginine/serine-rich coiled-coil protein 2 NCBI>119618736>S32>similar to splicing factor, arginine/serine-rich 4, isoform CRA_d [Homo sap…
ARHGEF11	R.NSVLSDPGLDSPRT*S*PVIMAR.V	T294S295*	HPRD:09302_1	6.85645e+06	2.95187e+06	6912100	2939279	5697017	2565327	8101133	5049832	9267305	2004109	4304680	2200826	0.430525	0.00222727	3	34395516	O15085	ARHGEF11	09302_2	nucleus	G-protein coupled receptor protein signaling pathway regulation of Rho protein signal transduction	protein binding	Vascular smooth muscle contraction	Manual Assigned Name:ARHGEF11 HPRD>09302_1>T294S295>ARHGEF11 HPRD>09302_2>T254S255>ARHGEF11 SwissPROT>ARHGB_HUMAN>T254S255>Rho guanine nucleotide exchange factor 11 OS=Homo sapiens GN=ARHGEF11 PE=1 SV=1 IPI>O15085>T254S255>Rho guanine nucleotide exchange factor 11 IPI>Q6PFW2>T254S255>Rho guanine nucleotide exchange factor (GEF) 11 IPI>O15085-2>T254S255> NCBI>34395516>T254S255>Rho guanine nucleoti…
ARL6IP4	R.S*AGEEEDGPVLTDEQK.S	S252*	HPRD:09640_1	3.67769e+07	2.67395e+07	34047596	27078553	36015002	22018048	42162415	22456243	44224935	31418396	27434626	30726476	0.727074	0.0109925	2	74736329	B3V0L0		09640_4	nucleus microtubule	RNA splicing signal transduction	protein binding		Manual Assigned Name:ARL6IP4 HPRD>09640_1>S252>ARL6IP4 HPRD>09640_2>S263>ARL6IP4 HPRD>09640_3>S252>ARL6IP4 HPRD>09640_4>S271>ARL6IP4 IPI>B3V0L0>S252>Splicing regulator SRrp37 IPI>B3V0L1>S252>Splicing regulator SRrp37-2 IPI>Q66PJ3>S252>ADP-ribosylation factor-like protein 6-interacting protein 4 IPI>H7BZV4>S252> IPI>Q66PJ3-2>S252>Isoform 2 of ADP-ribosylation factor-like protein 6-interacting prot…
ARL6IP4	R.S*AGEEEDGPVLTDEQK.S	S252*	HPRD:09640_1	8.77804e+06	4.20575e+06	4359292	5459262	17534896	3489354	7635416	3431075	6125163	3166772	8235458	5482270	0.479121	0.0157254	3	74736329	B3V0L0		09640_4	nucleus microtubule	RNA splicing signal transduction	protein binding		Manual Assigned Name:ARL6IP4 HPRD>09640_1>S252>ARL6IP4 HPRD>09640_2>S263>ARL6IP4 HPRD>09640_3>S252>ARL6IP4 HPRD>09640_4>S271>ARL6IP4 IPI>B3V0L0>S252>Splicing regulator SRrp37 IPI>B3V0L1>S252>Splicing regulator SRrp37-2 IPI>Q66PJ3>S252>ADP-ribosylation factor-like protein 6-interacting protein 4 IPI>H7BZV4>S252> IPI>Q66PJ3-2>S252>Isoform 2 of ADP-ribosylation factor-like protein 6-interacting prot…
ARPP19	K.YFDS*GDYNMAK.A	S62	HPRD:09264_1	5.1625e+06	940695	5032048	963139	4334740	339618	3433119	880115	8692712	839327	4319902	1681277	0.182217	0.000380059	2	29839768	O43768	ENSA	11927_7	cytoplasm	positive regulation of glucose import microtubule-based movement dopamine receptor signaling pathway transport metabolic process response to glucose stimulus	receptor binding protein binding catalytic activity potassium channel regulator activity		Manual Assigned Name:ARPP19 HPRD>09264_1>S62>ARPP19 HPRD>11927_1>S67>Endosulfine alpha HPRD>11927_2>S83>Endosulfine alpha HPRD>11927_3>S83>Endosulfine alpha HPRD>11927_4>S79>Endosulfine alpha HPRD>11927_5>S67>Endosulfine alpha HPRD>11927_6>S63>Endosulfine alpha HPRD>11927_7>S63>Endosulfine alpha SwissPROT>ARP19_HUMAN>S46>Isoform ARPP-16 of cAMP-regulated phosphoprotein 19 OS=Homo sapiens GN=ARPP1…
ASB3	R.S*VDVADNR.G	S35	HPRD:05769_1	7.68074e+06	4.10594e+06	3724191	3878235	5583702	5387958	9773707	4079801	8060392	3492553	11261684	3691146	0.534576	0.0133942	2	20532004	G8JLA9	ASB3	05769_1	cytoplasm intracellular nucleus proteasome complex	intracellular signaling cascade	protein binding molecular_function UDP-glucose:glycoprotein glucosyltransferase activity DNA binding oxidoreductase activity		Manual Assigned Name:ASB3 HPRD>05769_1>S35>ASB3 IPI>G8JLA9>S73> IPI>Q9Y575>S73>Ankyrin repeat and SOCS box protein 3 IPI>H7BYZ6>S73> IPI>Q9Y575-3>S73> IPI>B4DZX6>S73>Uncharacterized protein NCBI>20532004>S35>Ankyrin repeat and SOCS box containing protein 3 (ASB-3) NCBI>5306064>S35>ASB-3 protein [Homo sapiens] NCBI>119620574>S35>ankyrin repeat and SOCS box-containing 3, isoform CRA_b [Homo sapiens…
AT rich interactive domain 1A	R.GPS*PSPVGS*PASVAQSR.S	S696S702*	HPRD:04319_1	2.77497e+06	431853	2232550	1016455	2600503	341852	5038787	231888	2775024	228407	1227984	340664	0.155624	0.0005532	2	73920185	O14497	ARID1A	04319_3	nucleus intracellular	regulation of transcription androgen receptor signaling pathway chromatin organization	protein binding DNA binding		Manual Assigned Name:AT rich interactive domain 1A HPRD>04319_1>S696S702>AT rich interactive domain 1A HPRD>04319_2>S696S702>AT rich interactive domain 1A HPRD>04319_3>S696S702>AT rich interactive domain 1A SwissPROT>ARI1A_HUMAN>S313S319>Isoform 3 of AT-rich interactive domain-containing protein 1A OS=Homo sapiens GN=ARID1A IPI>O14497>S696S702>AT-rich interactive domain-containing protein 1A IPI>…
AT rich interactive domain 1A	R.GPS*PSPVGSPASVAQSR.S	S696*	HPRD:04319_1	3.23677e+06	432530	1822321	297715	3007116	699970	5039587	453828	4028317	446506	2286485	264629	0.13363	7.94344e-05	2	73920185	O14497	ARID1A	04319_3	nucleus intracellular	regulation of transcription androgen receptor signaling pathway chromatin organization	protein binding DNA binding		Manual Assigned Name:AT rich interactive domain 1A HPRD>04319_1>S696>AT rich interactive domain 1A HPRD>04319_2>S696>AT rich interactive domain 1A HPRD>04319_3>S696>AT rich interactive domain 1A SwissPROT>ARI1A_HUMAN>S313>Isoform 3 of AT-rich interactive domain-containing protein 1A OS=Homo sapiens GN=ARID1A IPI>O14497>S696>AT-rich interactive domain-containing protein 1A IPI>O14497-2>S696>Isofor…
AT rich interactive domain 1A	R.SNS*VGIQDAFNDGSDSTFQKR.N	S1184	HPRD:04319_1	5.15942e+06	2.65639e+06	4532054	2376367	4081055	1954452	6917487	2348550	6710096	3280525	3556418	3322072	0.514863	0.0029981	3	73920185	O14497	ARID1A	04319_3	nucleus intracellular	regulation of transcription chromatin organization	protein binding DNA binding		Manual Assigned Name:AT rich interactive domain 1A HPRD>04319_1>S1184>AT rich interactive domain 1A HPRD>04319_2>S1184>AT rich interactive domain 1A HPRD>04319_3>S1184>AT rich interactive domain 1A SwissPROT>ARI1A_HUMAN>S801>Isoform 3 of AT-rich interactive domain-containing protein 1A OS=Homo sapiens GN=ARID1A IPI>O14497>S1184>AT-rich interactive domain-containing protein 1A IPI>H0Y488>S1184> IP…
AT rich interactive domain 1A	R.SNS*VGIQDAFNDGSDSTFQK.R	S1184	HPRD:04319_1	772662	291046	486898	267080	623815	252480	1029223	312124	1090581	448492	632793	175051	0.376679	0.00147545	3	73920185	O14497	ARID1A	04319_3	nucleus intracellular	regulation of transcription chromatin organization	protein binding DNA binding		Manual Assigned Name:AT rich interactive domain 1A HPRD>04319_1>S1184>AT rich interactive domain 1A HPRD>04319_2>S1184>AT rich interactive domain 1A HPRD>04319_3>S1184>AT rich interactive domain 1A SwissPROT>ARI1A_HUMAN>S801>Isoform 3 of AT-rich interactive domain-containing protein 1A OS=Homo sapiens GN=ARID1A IPI>O14497>S1184>AT-rich interactive domain-containing protein 1A IPI>H0Y488>S1184> IP…
AT rich interactive domain 3A	R.AAAAGLGHPAS*PGGS*EDGPPGS*EEEDAAR.E	S77S81S88*	HPRD:10343_1	5.13575e+07	1.789e+07	35565719	17665586	46784602	11999790	69908384	14715890	63147218	21494999	41381750	23573504	0.348341	0.000359334	3	12230034	Q99856	ARID3A	10343_1	nucleus	regulation of transcription, DNA-dependent	protein binding		Manual Assigned Name:AT rich interactive domain 3A HPRD>10343_1>S77S81S88>AT rich interactive domain 3A SwissPROT>ARI3A_HUMAN>S77S81S88>AT-rich interactive domain-containing protein 3A OS=Homo sapiens GN=ARID3A PE=1 SV=2 IPI>Q99856>S77S81S88>AT-rich interactive domain-containing protein 3A NCBI>12230034>S77S81S88>Dead ringer like-1 protein (B-cell regulator of IgH transcription) (Bright) NCBI>567…
AT rich interactive domain 3A	R.AAAAGLGHPAS*PGGSEDGPPGS*EEEDAAR.E	S77S88*	HPRD:10343_1	4.2781e+07	1.2706e+07	37314372	15056670	47582846	9775613	37396868	11077036	58092138	13546611	33518681	14074170	0.297002	3.56225e-05	3	12230034	Q99856	ARID3A	10343_1	nucleus	regulation of transcription, DNA-dependent	protein binding		Manual Assigned Name:AT rich interactive domain 3A HPRD>10343_1>S77S88>AT rich interactive domain 3A SwissPROT>ARI3A_HUMAN>S77S88>AT-rich interactive domain-containing protein 3A OS=Homo sapiens GN=ARID3A PE=1 SV=2 IPI>Q99856>S77S88>AT-rich interactive domain-containing protein 3A NCBI>12230034>S77S88>Dead ringer like-1 protein (B-cell regulator of IgH transcription) (Bright) NCBI>56799575>S77S88…
AT rich interactive domain 3A	R.AAAAGLGHPAS*PGGS*EDGPPGSEEEDAAR.E	S77S81*	HPRD:10343_1	4.27457e+07	1.26904e+07	37264476	15056670	47543648	9775613	37396868	11024398	58092138	13529645	33431520	14065817	0.296882	3.5973e-05	3	12230034	Q99856	ARID3A	10343_1	nucleus	regulation of transcription, DNA-dependent	protein binding		Manual Assigned Name:AT rich interactive domain 3A HPRD>10343_1>S77S81>AT rich interactive domain 3A SwissPROT>ARI3A_HUMAN>S77S81>AT-rich interactive domain-containing protein 3A OS=Homo sapiens GN=ARID3A PE=1 SV=2 IPI>Q99856>S77S81>AT-rich interactive domain-containing protein 3A NCBI>12230034>S77S81>Dead ringer like-1 protein (B-cell regulator of IgH transcription) (Bright) NCBI>56799575>S77S81…
AT rich interactive domain 3A	R.EGTPGS*PGR.G	S101	HPRD:10343_1	3.88789e+06	603433	3461756	1719349	3180093	112702	2996652	266278	5663629	377573	4137304	541262	0.155208	0.000980074	2	12230034	Q99856	ARID3A	10343_1	nucleus	regulation of transcription, DNA-dependent	protein binding		Manual Assigned Name:AT rich interactive domain 3A HPRD>10343_1>S101>AT rich interactive domain 3A SwissPROT>ARI3A_HUMAN>S101>AT-rich interactive domain-containing protein 3A OS=Homo sapiens GN=ARID3A PE=1 SV=2 IPI>Q99856>S101>AT-rich interactive domain-containing protein 3A NCBI>12230034>S101>Dead ringer like-1 protein (B-cell regulator of IgH transcription) (Bright) NCBI>56799575>S101>DRIL3 [Ho…
ATAD2	R.NNS*NTCNIENELEDSRK.T	S1243*	HPRD:10678_1	5.17398e+06	3.3628e+06	8297040	3771132	4132510	2776658	4110496	2654208	4379274	3865468	4950603	3746539	0.649944	0.0139001	3	74762365	Q6PL18	ATAD2	10678_1	nucleus	regulation of transcription	ATP binding		Manual Assigned Name:ATAD2 HPRD>10678_1>S1243>ATAD2 IPI>Q6PL18>S1243>ATPase family AAA domain-containing protein 2 NCBI>74762365>S1243>ATPase family AAA domain-containing protein 2 NCBI>6650822>S215>PRO2000 [Homo sapiens] NCBI>46947027>S1243>L16 [Homo sapiens] NCBI>46255667>S568>ATAD2 protein [Homo sapiens] NCBI>109730581>S1243>ATPase family, AAA domain containing 2 [Homo sapiens] NCBI>18043698>S…
ATAD2	R.NNS*NTCNIENELEDSR.K	S1243*	HPRD:10678_1	1.69842e+06	1.10129e+06	2454572	1093936	1185034	740173	1637293	1734346	1712604	882503	1502598	1055505	0.648422	0.0176749	2	74762365	Q6PL18	ATAD2	10678_1	nucleus	regulation of transcription	ATP binding		Manual Assigned Name:ATAD2 HPRD>10678_1>S1243>ATAD2 IPI>Q6PL18>S1243>ATPase family AAA domain-containing protein 2 NCBI>74762365>S1243>ATPase family AAA domain-containing protein 2 NCBI>6650822>S215>PRO2000 [Homo sapiens] NCBI>46947027>S1243>L16 [Homo sapiens] NCBI>46255667>S568>ATAD2 protein [Homo sapiens] NCBI>109730581>S1243>ATPase family, AAA domain containing 2 [Homo sapiens] NCBI>18043698>S…
Ataxin 2	K.DSFIENSS*S*NCTSGSSKPNSPSISPSILSNTEHK.R	S849S850*	HPRD:03307_1	774728	302343	546157		850540	226667	1272702	378019	736784		467458		0.390257	0.0160339	4	215273941	Q99700	ATXN2	03307_1	cytoplasm	regulation of translation	protein binding		Manual Assigned Name:Ataxin 2 HPRD>03307_1>S849S850>Ataxin 2 SwissPROT>ATX2_HUMAN>S849S850>Isoform 4 of Ataxin-2 OS=Homo sapiens GN=ATXN2 IPI>Q99700>S849S850>Ataxin-2 IPI>Q24JQ7>S849S850>ATXN2 protein IPI>H0YH87>S849S850> IPI>Q99700-2>S849S850>Isoform 2 of Ataxin-2 IPI>Q99700-4>S849S850>Isoform 4 of Ataxin-2 IPI>Q2M2R5>S849S850>ATXN2 protein (Fragment) IPI>F8VQP2>S849S850>Uncharacterized protein …
Ataxin 2	K.DSFIENSS*SNCT*SGSSKPNSPSIS*PSILSNTEHK.R	S849T853S865*	HPRD:03307_1	6.04164e+06	723738	3245600	570614	5777465	603235	8659826	1422118	7990621	171531	4534706	851192	0.119792	0.000421325	4	215273941	Q99700	ATXN2	03307_1	cytoplasm	regulation of translation	protein binding		Manual Assigned Name:Ataxin 2 HPRD>03307_1>S849T853S865>Ataxin 2 SwissPROT>ATX2_HUMAN>S849T853S865>Isoform 4 of Ataxin-2 OS=Homo sapiens GN=ATXN2 IPI>Q99700>S849T853S865>Ataxin-2 IPI>Q24JQ7>S849T853S865>ATXN2 protein IPI>H0YH87>S849T853S865> IPI>Q99700-2>S849T853S865>Isoform 2 of Ataxin-2 IPI>Q99700-4>S849T853S865>Isoform 4 of Ataxin-2 IPI>Q2M2R5>S849T853S865>ATXN2 protein (Fragment) IPI>F8VQP2>S…
Ataxin 2 domain protein	R.EIES*SPQYR.L	S305*	HPRD:06394_1	5.7752e+06	1.4551e+07	7699436	15129886	4381155	14272765	3385500	12813120	5973658	15438681	7436241	15100667	2.51957	0.000341706	2	52000729	Q63ZY4	ATXN2L	06394_6	membrane	positive regulation of transcription from RNA polymerase II promoter biological_process	protein binding molecular_function		Manual Assigned Name:Ataxin 2 domain protein HPRD>06394_1>S305>Ataxin 2 domain protein HPRD>06394_2>S305>Ataxin 2 domain protein HPRD>06394_3>S305>Ataxin 2 domain protein HPRD>06394_4>S305>Ataxin 2 domain protein HPRD>06394_5>S305>Ataxin 2 domain protein HPRD>06394_6>S305>Ataxin 2 domain protein SwissPROT>ATX2L_HUMAN>S305>Isoform 7 of Ataxin-2-like protein OS=Homo sapiens GN=ATXN2L IPI>Q63ZY4>S30…
Ataxin 2 domain protein	R.EIESS*PQYR.L	S306*	HPRD:06394_1	5.75559e+06	1.45541e+07	7723539	15130071	4394640	14272765	3266888	12813120	5964584	15481645	7428287	15072870	2.52869	0.000390295	2	52000729	Q63ZY4	ATXN2L	06394_6	membrane	positive regulation of transcription from RNA polymerase II promoter biological_process	protein binding molecular_function		Manual Assigned Name:Ataxin 2 domain protein HPRD>06394_1>S306>Ataxin 2 domain protein HPRD>06394_2>S306>Ataxin 2 domain protein HPRD>06394_3>S306>Ataxin 2 domain protein HPRD>06394_4>S306>Ataxin 2 domain protein HPRD>06394_5>S306>Ataxin 2 domain protein HPRD>06394_6>S306>Ataxin 2 domain protein SwissPROT>ATX2L_HUMAN>S306>Isoform 7 of Ataxin-2-like protein OS=Homo sapiens GN=ATXN2L IPI>Q63ZY4>S30…
Ataxin 2 domain protein	R.QGS*GRESPSLASR.E	S335*	HPRD:06394_1	3.85301e+08	1.71571e+08	455303065	467582092	7730220	12836583	562518699	2691396	490359803	361061073	410591068	13683945	0.445291	0.0744663	3	52000729	Q63ZY4	ATXN2L	06394_6	membrane	biological_process	molecular_function		Manual Assigned Name:Ataxin 2 domain protein HPRD>06394_1>S335>Ataxin 2 domain protein HPRD>06394_2>S335>Ataxin 2 domain protein HPRD>06394_3>S335>Ataxin 2 domain protein HPRD>06394_4>S335>Ataxin 2 domain protein HPRD>06394_5>S335>Ataxin 2 domain protein HPRD>06394_6>S335>Ataxin 2 domain protein SwissPROT>ATX2L_HUMAN>S335>Isoform 7 of Ataxin-2-like protein OS=Homo sapiens GN=ATXN2L IPI>Q63ZY4>S33…
Ataxin 2 domain protein	R.QGS*GRESPSLASR.E	S335*	HPRD:06394_1	9.45731e+06	2.68899e+06	7748027	2401488	9621315	1331310	9354299	1735414	13051586	4095011	7511326	3881731	0.284329	0.000527421	2	52000729	Q63ZY4	ATXN2L	06394_6	membrane	biological_process	molecular_function		Manual Assigned Name:Ataxin 2 domain protein HPRD>06394_1>S335>Ataxin 2 domain protein HPRD>06394_2>S335>Ataxin 2 domain protein HPRD>06394_3>S335>Ataxin 2 domain protein HPRD>06394_4>S335>Ataxin 2 domain protein HPRD>06394_5>S335>Ataxin 2 domain protein HPRD>06394_6>S335>Ataxin 2 domain protein SwissPROT>ATX2L_HUMAN>S335>Isoform 7 of Ataxin-2-like protein OS=Homo sapiens GN=ATXN2L IPI>Q63ZY4>S33…
Ataxin 2 domain protein	K.LQPS*SSPENSLDPFPPR.I	S557*	HPRD:06394_1	1.06462e+07	1.48328e+07	11488220	15739545	8675273	12026753	9514769	13095299	13773903	13790405	9778865	19511821	1.39324	0.0105798	3	52000729	Q63ZY4	ATXN2L	06394_6	membrane	biological_process	molecular_function		Manual Assigned Name:Ataxin 2 domain protein HPRD>06394_1>S557>Ataxin 2 domain protein HPRD>06394_2>S557>Ataxin 2 domain protein HPRD>06394_4>S557>Ataxin 2 domain protein HPRD>06394_5>S557>Ataxin 2 domain protein HPRD>06394_6>S557>Ataxin 2 domain protein IPI>Q63ZY4>S557> IPI>H3BUF6>S557> IPI>Q8WWM7>S557>Ataxin-2-like protein IPI>Q8WWM7-2>S557>Isoform 2 of Ataxin-2-like protein IPI>Q8WWM7-3>S557>I…
Ataxin 2 domain protein	K.LQPS*S*SPENSLDPFPPR.I	S557S558*	HPRD:06394_1	111851	692592	73381	108976	109761	507441	171975	965669	92285	347120		1533755	6.19212	0.0115817	2	52000729	Q63ZY4	ATXN2L	06394_6	membrane	biological_process	molecular_function		Manual Assigned Name:Ataxin 2 domain protein HPRD>06394_1>S557S558>Ataxin 2 domain protein HPRD>06394_2>S557S558>Ataxin 2 domain protein HPRD>06394_4>S557S558>Ataxin 2 domain protein HPRD>06394_5>S557S558>Ataxin 2 domain protein HPRD>06394_6>S557S558>Ataxin 2 domain protein IPI>Q63ZY4>S557S558> IPI>H3BUF6>S557S558> IPI>Q8WWM7>S557S558>Ataxin-2-like protein IPI>Q8WWM7-2>S557S558>Isoform 2 of Ataxi…
Ataxin 2 domain protein	K.LQPS*SS*PENSLDPFPPR.I	S557S559*	HPRD:06394_1	98344	644213	73381	108976	41250	507441	171975	965669	106770	347120		1291857	6.55061	0.0090997	2	52000729	Q63ZY4	ATXN2L	06394_6	membrane	biological_process	molecular_function		Manual Assigned Name:Ataxin 2 domain protein HPRD>06394_1>S557S559>Ataxin 2 domain protein HPRD>06394_2>S557S559>Ataxin 2 domain protein HPRD>06394_4>S557S559>Ataxin 2 domain protein HPRD>06394_5>S557S559>Ataxin 2 domain protein HPRD>06394_6>S557S559>Ataxin 2 domain protein IPI>Q63ZY4>S557S559> IPI>H3BUF6>S557S559> IPI>Q8WWM7>S557S559>Ataxin-2-like protein IPI>Q8WWM7-2>S557S559>Isoform 2 of Ataxi…
Ataxin 2 domain protein	K.LQPSS*SPENSLDPFPPR.I	S558*	HPRD:06394_1	1.06077e+07	1.47835e+07	11555456	15739545	8685226	12069050	9514769	12946343	13571111	13650579	9712071	19511821	1.39365	0.0104152	3	52000729	Q63ZY4	ATXN2L	06394_6	membrane	biological_process	molecular_function		Manual Assigned Name:Ataxin 2 domain protein HPRD>06394_1>S558>Ataxin 2 domain protein HPRD>06394_2>S558>Ataxin 2 domain protein HPRD>06394_4>S558>Ataxin 2 domain protein HPRD>06394_5>S558>Ataxin 2 domain protein HPRD>06394_6>S558>Ataxin 2 domain protein IPI>Q63ZY4>S558> IPI>H3BUF6>S558> IPI>Q8WWM7>S558>Ataxin-2-like protein IPI>Q8WWM7-2>S558>Isoform 2 of Ataxin-2-like protein IPI>Q8WWM7-3>S558>I…
Ataxin 2 domain protein	K.LQPSS*SPENSLDPFPPR.I	S558*	HPRD:06394_1	3.24955e+06	6.19876e+06	1931888	6768923	2810581	2102860	4844029	7151448	4692073	9988941	1969165	4981648	1.90758	0.0386499	2	52000729	Q63ZY4	ATXN2L	06394_6	membrane	biological_process	molecular_function		Manual Assigned Name:Ataxin 2 domain protein HPRD>06394_1>S558>Ataxin 2 domain protein HPRD>06394_2>S558>Ataxin 2 domain protein HPRD>06394_4>S558>Ataxin 2 domain protein HPRD>06394_5>S558>Ataxin 2 domain protein HPRD>06394_6>S558>Ataxin 2 domain protein IPI>Q63ZY4>S558> IPI>H3BUF6>S558> IPI>Q8WWM7>S558>Ataxin-2-like protein IPI>Q8WWM7-2>S558>Isoform 2 of Ataxin-2-like protein IPI>Q8WWM7-3>S558>I…
Ataxin 2 domain protein	K.LQPSSS*PENSLDPFPPR.I	S559*	HPRD:06394_1	1.07015e+07	1.16931e+07	11630800	15887729	8737578	12192647	9514769	13095299	13773903	13596746	9850623	3692856	1.09265	0.244703	3	52000729	Q63ZY4	ATXN2L	06394_6	membrane	biological_process	molecular_function		Manual Assigned Name:Ataxin 2 domain protein HPRD>06394_1>S559>Ataxin 2 domain protein HPRD>06394_2>S559>Ataxin 2 domain protein HPRD>06394_4>S559>Ataxin 2 domain protein HPRD>06394_5>S559>Ataxin 2 domain protein HPRD>06394_6>S559>Ataxin 2 domain protein IPI>Q63ZY4>S559> IPI>H3BUF6>S559> IPI>Q8WWM7>S559>Ataxin-2-like protein IPI>Q8WWM7-2>S559>Isoform 2 of Ataxin-2-like protein IPI>Q8WWM7-3>S559>I…
Ataxin 2 domain protein	K.LQPSSS*PENSLDPFPPR.I	S559*	HPRD:06394_1	3.21802e+06	6.39584e+06	1694055	6768923	2810581	3550363	4513492	6689336	4692073	9988941	2379883	4981648	1.98751	0.0122061	2	52000729	Q63ZY4	ATXN2L	06394_6	membrane	biological_process	molecular_function		Manual Assigned Name:Ataxin 2 domain protein HPRD>06394_1>S559>Ataxin 2 domain protein HPRD>06394_2>S559>Ataxin 2 domain protein HPRD>06394_4>S559>Ataxin 2 domain protein HPRD>06394_5>S559>Ataxin 2 domain protein HPRD>06394_6>S559>Ataxin 2 domain protein IPI>Q63ZY4>S559> IPI>H3BUF6>S559> IPI>Q8WWM7>S559>Ataxin-2-like protein IPI>Q8WWM7-2>S559>Isoform 2 of Ataxin-2-like protein IPI>Q8WWM7-3>S559>I…
Ataxin 2 domain protein	K.EKEVDGLLTSEPMGS*PVSSK.T	S594*	HPRD:06394_1	1.51988e+06	1.4703e+06	850756	1519892	1244004	381626	2166582	1616903	1623217	1936530	1714852	1896550	0.967378	0.194085	3	52000729	Q63ZY4	ATXN2L	06394_6	membrane	biological_process	molecular_function		Manual Assigned Name:Ataxin 2 domain protein HPRD>06394_1>S594>Ataxin 2 domain protein HPRD>06394_2>S594>Ataxin 2 domain protein HPRD>06394_4>S594>Ataxin 2 domain protein HPRD>06394_5>S594>Ataxin 2 domain protein HPRD>06394_6>S594>Ataxin 2 domain protein IPI>Q63ZY4>S594> IPI>H3BUF6>S594> IPI>Q8WWM7>S594>Ataxin-2-like protein IPI>Q8WWM7-2>S594>Isoform 2 of Ataxin-2-like protein IPI>Q8WWM7-3>S594>I…
Ataxin 2 domain protein	K.EVDGLLTSEPMGS*PVSSK.T	S594*	HPRD:06394_1	1.61704e+06	1.04229e+06	826616	1083222	1630872	529489	2391496	1056509	1942849	1376831	1293386	1165405	0.644566	0.0442932	2	52000729	Q63ZY4	ATXN2L	06394_6	membrane	biological_process	molecular_function		Manual Assigned Name:Ataxin 2 domain protein HPRD>06394_1>S594>Ataxin 2 domain protein HPRD>06394_2>S594>Ataxin 2 domain protein HPRD>06394_4>S594>Ataxin 2 domain protein HPRD>06394_5>S594>Ataxin 2 domain protein HPRD>06394_6>S594>Ataxin 2 domain protein IPI>Q63ZY4>S594> IPI>H3BUF6>S594> IPI>Q8WWM7>S594>Ataxin-2-like protein IPI>Q8WWM7-2>S594>Isoform 2 of Ataxin-2-like protein IPI>Q8WWM7-3>S594>I…
Ataxin 2 domain protein	K.STS*TPTS*PGPR.T	S680S684	HPRD:06394_1	4.86255e+06	1.18724e+06	4611253	1107651	5782712	1837144	3424200	1073081	5095669	1099382	5398931	818936	0.24416	4.41094e-05	2	52000729	Q63ZY4	ATXN2L	06394_6	membrane	positive regulation of transcription from RNA polymerase II promoter biological_process	protein binding molecular_function		Manual Assigned Name:Ataxin 2 domain protein HPRD>06394_1>S680S684>Ataxin 2 domain protein HPRD>06394_2>S680S684>Ataxin 2 domain protein HPRD>06394_4>S680S684>Ataxin 2 domain protein HPRD>06394_5>S680S684>Ataxin 2 domain protein HPRD>06394_6>S680S684>Ataxin 2 domain protein IPI>Q63ZY4>S680S684> IPI>H3BUF6>S680S684> IPI>Q8WWM7>S680S684>Ataxin-2-like protein IPI>H3BRB0>S680S684> IPI>Q8WWM7-2>S680S6…
ATP binding cassette 50	R.LKKLS*VPT*S*DEEDEVPAPKPR.G	S105T108S109	HPRD:09139_1	1.82216e+07	2.62292e+06	17603205	2717825	12657467	1265434	19596192	2773369	27573500	4419739	13677459	1938222	0.143946	7.99687e-05	3		Q8NE71	ABCF1	09139_2					Manual Assigned Name:ATP binding cassette 50 HPRD>09139_1>S105T108S109>ATP binding cassette 50 HPRD>09139_2>S105T108S109>ATP binding cassette 50 IPI>Q8NE71>S105T108S109>ATP-binding cassette sub-family F member 1 IPI>Q8NE71-2>S105T108S109>Isoform 2 of ATP-binding cassette sub-family F member 1 IPI>Q5STZ8>S105T108S109>ATP-binding cassette sub-family F (GCN20) member 1 (Fragment) IPI>E9PC67>S105T108…
ATP binding cassette 50	K.LS*VPTSDEEDEVPAPKPR.G	S105*	HPRD:09139_1	3.76109e+06	160911	4725086		3661136	202449	3281081		3859441	123441	3278695	156843	0.0427831	4.28475e-06	2	56417894	Q8NE71	ABCF1	09139_2	ribosome cytoskeleton	translation cell-matrix adhesion	ATP binding		Manual Assigned Name:ATP binding cassette 50 HPRD>09139_1>S105>ATP binding cassette 50 HPRD>09139_2>S105>ATP binding cassette 50 SwissPROT>ABCF1_HUMAN>S105>Isoform 2 of ATP-binding cassette sub-family F member 1 OS=Homo sapiens GN=ABCF1 IPI>Q8NE71>S105>ATP-binding cassette sub-family F member 1 IPI>Q8NE71-2>S105>Isoform 2 of ATP-binding cassette sub-family F member 1 IPI>Q5STZ8>S105>ATP-binding c…
ATP binding cassette 50	K.KLSVPT*SDEEDEVPAPKPR.G	T108*	HPRD:09139_1	1.35624e+07	2.5654e+06	12715747	2574847	9482862	1602130	10526764	3318293	21045663	2584291	14041111	2747456	0.189155	4.26354e-05	3	56417894	Q8NE71	ABCF1	09139_2	ribosome cytoskeleton	translation cell-matrix adhesion	ATP binding		Manual Assigned Name:ATP binding cassette 50 HPRD>09139_1>T108>ATP binding cassette 50 HPRD>09139_2>T108>ATP binding cassette 50 SwissPROT>ABCF1_HUMAN>T108>Isoform 2 of ATP-binding cassette sub-family F member 1 OS=Homo sapiens GN=ABCF1 IPI>Q8NE71>T108>ATP-binding cassette sub-family F member 1 IPI>Q8NE71-2>T108>Isoform 2 of ATP-binding cassette sub-family F member 1 IPI>Q5STZ8>T108>ATP-binding c…
ATP binding cassette 50	K.KLSVPT*S*DEEDEVPAPKPR.G	T108S109*	HPRD:09139_1	4.70561e+07	1.72556e+07	44222880	16373422	40422616	11406571	55357870	17317319	56679499	20924389	38597640	20256166	0.366702	0.000106183	3	56417894	Q8NE71	ABCF1	09139_2	ribosome cytoskeleton	translation cell-matrix adhesion	ATP binding		Manual Assigned Name:ATP binding cassette 50 HPRD>09139_1>T108S109>ATP binding cassette 50 HPRD>09139_2>T108S109>ATP binding cassette 50 SwissPROT>ABCF1_HUMAN>T108S109>Isoform 2 of ATP-binding cassette sub-family F member 1 OS=Homo sapiens GN=ABCF1 IPI>Q8NE71>T108S109>ATP-binding cassette sub-family F member 1 IPI>Q8NE71-2>T108S109>Isoform 2 of ATP-binding cassette sub-family F member 1 IPI>Q5STZ…
ATP binding cassette 50	K.LSVPT*SDEEDEVPAPKPR.G	T108*	HPRD:09139_1	8.75943e+07	2.33173e+07	110344711	23166192	65969068	15816966	72267700	19929066	95477210	25794455	93912648	31879737	0.266196	4.88677e-05	3	56417894	Q8NE71	ABCF1	09139_2	ribosome cytoskeleton	translation cell-matrix adhesion	ATP binding		Manual Assigned Name:ATP binding cassette 50 HPRD>09139_1>T108>ATP binding cassette 50 HPRD>09139_2>T108>ATP binding cassette 50 SwissPROT>ABCF1_HUMAN>T108>Isoform 2 of ATP-binding cassette sub-family F member 1 OS=Homo sapiens GN=ABCF1 IPI>Q8NE71>T108>ATP-binding cassette sub-family F member 1 IPI>Q8NE71-2>T108>Isoform 2 of ATP-binding cassette sub-family F member 1 IPI>Q5STZ8>T108>ATP-binding c…
ATP binding cassette 50	K.LSVPT*S*DEEDEVPAPKPR.G	T108S109*	HPRD:09139_1	8.48625e+06	2.55155e+06	9608190	2517656	6496217	1955074	11119343	2471997	8079002	3231399	7128508	2581612	0.300668	3.40649e-05	2	56417894	Q8NE71	ABCF1	09139_2	ribosome cytoskeleton	translation cell-matrix adhesion	ATP binding		Manual Assigned Name:ATP binding cassette 50 HPRD>09139_1>T108S109>ATP binding cassette 50 HPRD>09139_2>T108S109>ATP binding cassette 50 SwissPROT>ABCF1_HUMAN>T108S109>Isoform 2 of ATP-binding cassette sub-family F member 1 OS=Homo sapiens GN=ABCF1 IPI>Q8NE71>T108S109>ATP-binding cassette sub-family F member 1 IPI>Q8NE71-2>T108S109>Isoform 2 of ATP-binding cassette sub-family F member 1 IPI>Q5STZ…
ATP binding cassette 50	K.LSVPT*S*DEEDEVPAPKPR.G	T108S109*	HPRD:09139_1	1.72539e+08	7.21022e+07	176173795	67214155	143630134	49653349	184736167	67091131	184296246	84720918	173860310	91831210	0.417888	0.000100303	3	56417894	Q8NE71	ABCF1	09139_2	ribosome cytoskeleton	translation cell-matrix adhesion	ATP binding		Manual Assigned Name:ATP binding cassette 50 HPRD>09139_1>T108S109>ATP binding cassette 50 HPRD>09139_2>T108S109>ATP binding cassette 50 SwissPROT>ABCF1_HUMAN>T108S109>Isoform 2 of ATP-binding cassette sub-family F member 1 OS=Homo sapiens GN=ABCF1 IPI>Q8NE71>T108S109>ATP-binding cassette sub-family F member 1 IPI>Q8NE71-2>T108S109>Isoform 2 of ATP-binding cassette sub-family F member 1 IPI>Q5STZ…
ATP binding cassette 50	K.LSVPT*S*DEEDEVPAPKPR.G	T108S109*	HPRD:09139_1	4.85564e+06	2.12401e+06	4250130	1362386	3862839	1057870	4959731	1595010	6103927	2591468	5101578	4013298	0.437431	0.0034604	4	56417894	Q8NE71	ABCF1	09139_2	ribosome cytoskeleton	translation cell-matrix adhesion	ATP binding		Manual Assigned Name:ATP binding cassette 50 HPRD>09139_1>T108S109>ATP binding cassette 50 HPRD>09139_2>T108S109>ATP binding cassette 50 SwissPROT>ABCF1_HUMAN>T108S109>Isoform 2 of ATP-binding cassette sub-family F member 1 OS=Homo sapiens GN=ABCF1 IPI>Q8NE71>T108S109>ATP-binding cassette sub-family F member 1 IPI>Q8NE71-2>T108S109>Isoform 2 of ATP-binding cassette sub-family F member 1 IPI>Q5STZ…
ATP binding cassette 50	K.LSVPT*SDEEDEVPAPKPR.G	T108*	HPRD:09139_1	3.76581e+06	161776	4725086		3661136	202449	3304698	164370	3859441	123441	3278695	156843	0.0429591	7.05463e-07	2	56417894	Q8NE71	ABCF1	09139_2	ribosome cytoskeleton	translation cell-matrix adhesion	ATP binding		Manual Assigned Name:ATP binding cassette 50 HPRD>09139_1>T108>ATP binding cassette 50 HPRD>09139_2>T108>ATP binding cassette 50 SwissPROT>ABCF1_HUMAN>T108>Isoform 2 of ATP-binding cassette sub-family F member 1 OS=Homo sapiens GN=ABCF1 IPI>Q8NE71>T108>ATP-binding cassette sub-family F member 1 IPI>Q8NE71-2>T108>Isoform 2 of ATP-binding cassette sub-family F member 1 IPI>Q5STZ8>T108>ATP-binding c…
ATP binding cassette 50	K.KLSVPT*SDEEDEVPAPKPR.G	T108*	HPRD:09139_1	3.61968e+06	802759	3504003	518075	966065	331558	3381971	1266923	5849227	905605	4397124	991634	0.221776	0.00342176	4	56417894	Q8NE71	ABCF1	09139_2	ribosome cytoskeleton	translation cell-matrix adhesion	ATP binding		Manual Assigned Name:ATP binding cassette 50 HPRD>09139_1>T108>ATP binding cassette 50 HPRD>09139_2>T108>ATP binding cassette 50 SwissPROT>ABCF1_HUMAN>T108>Isoform 2 of ATP-binding cassette sub-family F member 1 OS=Homo sapiens GN=ABCF1 IPI>Q8NE71>T108>ATP-binding cassette sub-family F member 1 IPI>Q8NE71-2>T108>Isoform 2 of ATP-binding cassette sub-family F member 1 IPI>Q5STZ8>T108>ATP-binding c…
ATP binding cassette 50	K.KLSVPTS*DEEDEVPAPKPR.G	S109*	HPRD:09139_1	3.23929e+06	802759	3504003	518075	575178	331558	1869588	1266923	5849227	905605	4398479	991634	0.247819	0.0141006	4	56417894	Q8NE71	ABCF1	09139_2	ribosome cytoskeleton	translation cell-matrix adhesion	ATP binding		Manual Assigned Name:ATP binding cassette 50 HPRD>09139_1>S109>ATP binding cassette 50 HPRD>09139_2>S109>ATP binding cassette 50 SwissPROT>ABCF1_HUMAN>S109>Isoform 2 of ATP-binding cassette sub-family F member 1 OS=Homo sapiens GN=ABCF1 IPI>Q8NE71>S109>ATP-binding cassette sub-family F member 1 IPI>Q8NE71-2>S109>Isoform 2 of ATP-binding cassette sub-family F member 1 IPI>Q5STZ8>S109>ATP-binding c…
ATP binding cassette 50	K.KLSVPTS*DEEDEVPAPKPR.G	S109*	HPRD:09139_1	1.35612e+07	2.57046e+06	12715747	2571814	9482862	1602130	10526764	3318293	21045663	2612624	14034809	2747456	0.189546	4.2848e-05	3	56417894	Q8NE71	ABCF1	09139_2	ribosome cytoskeleton	translation cell-matrix adhesion	ATP binding		Manual Assigned Name:ATP binding cassette 50 HPRD>09139_1>S109>ATP binding cassette 50 HPRD>09139_2>S109>ATP binding cassette 50 SwissPROT>ABCF1_HUMAN>S109>Isoform 2 of ATP-binding cassette sub-family F member 1 OS=Homo sapiens GN=ABCF1 IPI>Q8NE71>S109>ATP-binding cassette sub-family F member 1 IPI>Q8NE71-2>S109>Isoform 2 of ATP-binding cassette sub-family F member 1 IPI>Q5STZ8>S109>ATP-binding c…
ATP binding cassette 50	K.LSVPTS*DEEDEVPAPKPR.G	S109*	HPRD:09139_1	3.76581e+06	161776	4725086		3661136	202449	3304698	164370	3859441	123441	3278695	156843	0.0429591	7.05463e-07	2	56417894	Q8NE71	ABCF1	09139_2	ribosome cytoskeleton	translation cell-matrix adhesion	ATP binding		Manual Assigned Name:ATP binding cassette 50 HPRD>09139_1>S109>ATP binding cassette 50 HPRD>09139_2>S109>ATP binding cassette 50 SwissPROT>ABCF1_HUMAN>S109>Isoform 2 of ATP-binding cassette sub-family F member 1 OS=Homo sapiens GN=ABCF1 IPI>Q8NE71>S109>ATP-binding cassette sub-family F member 1 IPI>Q8NE71-2>S109>Isoform 2 of ATP-binding cassette sub-family F member 1 IPI>Q5STZ8>S109>ATP-binding c…
ATP binding cassette 50	K.KAEQGS*EEEGEGEEEEEEGGESK.A	S228	HPRD:09139_2	7.15376e+06	1.49983e+06	5427841	1266387	6551592	1472052	7806676	1082633	7799284	1206872	8183425	2471201	0.209656	3.01255e-05	3	56417894	Q8NE71	ABCF1	09139_2	ribosome cytoskeleton	translation cell-matrix adhesion	ATP binding		Manual Assigned Name:ATP binding cassette 50 HPRD>09139_2>S228>ATP binding cassette 50 IPI>Q8NE71>S228>ATP-binding cassette sub-family F member 1 IPI>Q5STZ8>S228>ATP-binding cassette sub-family F (GCN20) member 1 (Fragment) IPI>E9PC67>S228>Uncharacterized protein IPI>F8VQZ0>S228>Uncharacterized protein NCBI>56417894>S228>ATP-binding cassette, sub-family F, member 1 (ATP-binding cassette 50) (TNF-…
ATP binding cassette subfamily C member1	R.QLSS*S*SSYSGDISR.H	S916S917	HPRD:01153_1	2.99181e+06	796089	1399753	754456	2262515	623318	3065845	1009897	3023731	692674	5207189	900101	0.26609	0.00059493	2	296439301	P33527	ABCC1	01153_7	integral to membrane	transport	ATP binding	ABC transporters	Manual Assigned Name:ATP binding cassette subfamily C member1 HPRD>01153_1>S916S917>ATP binding cassette subfamily C member1 HPRD>01153_2>S874S875>ATP binding cassette subfamily C member1 HPRD>01153_3>S867S868>ATP binding cassette subfamily C member1 HPRD>01153_4>S860S861>ATP binding cassette subfamily C member1 HPRD>01153_5>S857S858>ATP binding cassette subfamily C member1 HPRD>01153_6>S916S917>…
ATP citrate lyase	R.TAS*FSESRADEVAPAKK.A	S455*	HPRD:00155_1	8.82412e+06	5.86641e+06	8590484	7583037	7270773	4850080	9806603	4740020	9430679	5831739	9022077	6327173	0.664815	0.00217642	3	116241237	P53396	ACLY	00155_2	cytoplasm intracellular integral to membrane intrinsic to membrane	metabolic process acetyl-CoA biosynthetic process	ATP binding protein binding binding	Citrate cycle (TCA cycle) Reductive carboxylate cycle (CO2 fixation)	Manual Assigned Name:ATP citrate lyase HPRD>00155_1>S455>ATP citrate lyase HPRD>00155_2>S455>ATP citrate lyase SwissPROT>ACLY_HUMAN>S455>ATP-citrate synthase OS=Homo sapiens GN=ACLY PE=1 SV=3 IPI>P53396>S455>ATP-citrate synthase IPI>G3XAI4>S455> IPI>P53396-2>S455> IPI>B4E3P0>S455>Uncharacterized protein IPI>E7ENH9>S455>Uncharacterized protein NCBI>116241237>S455>ATP-citrate synthase (ATP-citrate …
ATP citrate lyase	R.TAS*FSESR.A	S455*	HPRD:00155_1	2.43518e+07	1.02048e+07	12713701	10208989	22369347	9083103	38944457	8726268	26293880	11529408	21437669	11476043	0.419056	0.00178622	2	116241237	P53396	ACLY	00155_2	cytoplasm intracellular integral to membrane intrinsic to membrane	metabolic process acetyl-CoA biosynthetic process	ATP binding protein binding binding	Citrate cycle (TCA cycle) Reductive carboxylate cycle (CO2 fixation)	Manual Assigned Name:ATP citrate lyase HPRD>00155_1>S455>ATP citrate lyase HPRD>00155_2>S455>ATP citrate lyase SwissPROT>ACLY_HUMAN>S455>ATP-citrate synthase OS=Homo sapiens GN=ACLY PE=1 SV=3 IPI>P53396>S455>ATP-citrate synthase IPI>G3XAI4>S455> IPI>P53396-2>S455> IPI>B4E3P0>S455>Uncharacterized protein IPI>E7ENH9>S455>Uncharacterized protein NCBI>116241237>S455>ATP-citrate synthase (ATP-citrate …
ATP citrate lyase	K.AKPAMPQDSVPS*PR.S	S481*	HPRD:00155_1	8.34672e+06	4.11527e+06	7066174	4598179	5604937	1822890	13258847	4241388	8865106	4766489	6938556	5147421	0.493041	0.00839116	3	116241237	P53396	ACLY	00155_1	cytoplasm intracellular	metabolic process acetyl-CoA biosynthetic process	ATP binding protein binding	Citrate cycle (TCA cycle) Reductive carboxylate cycle (CO2 fixation)	Manual Assigned Name:ATP citrate lyase HPRD>00155_1>S481>ATP citrate lyase SwissPROT>ACLY_HUMAN>S481>ATP-citrate synthase OS=Homo sapiens GN=ACLY PE=1 SV=3 IPI>P53396>S481>ATP-citrate synthase IPI>E7ENH9>S481>Uncharacterized protein NCBI>116241237>S481>ATP-citrate synthase (ATP-citrate (pro-S-)-lyase) (Citrate cleavage enzyme) NCBI>68533125>S517>ACLY variant protein [Homo sapiens] [MASS=124556] N…
ATP synthase, beta	K.ADKLAEEHS*S.-	S528	HPRD:00044_1	4.29486e+06	6.74326e+06	2238918	6923289	5079978	6045247	7009006	5602108	3497012	7421807	3649401	7723828	1.57007	0.0146001	2	114549	P06576	ATP5B	00044_1	membrane	transport	protein binding	Alzheimer's disease Oxidative phosphorylation Parkinson's disease Huntington's disease	Manual Assigned Name:ATP synthase, beta HPRD>00044_1>S528>ATP synthase, beta SwissPROT>ATPB_HUMAN>S528>"ATP synthase subunit beta, mitochondrial OS=Homo sapiens GN=ATP5B PE=1 SV=3" IPI>P06576>S528>ATP synthase subunit beta, mitochondrial IPI>F8VPV9>S528>Uncharacterized protein NCBI>114549>S528>ATP synthase beta chain, mitochondrial precursor NCBI>119617358>S528>ATP synthase, H+ transporting, mito…
ATP7A	R.VSITSEVESTSNS*PSSSSLQK.I	S357	HPRD:02054_1	1.354e+06	528635	1662548	371755	1090346	258813	928306	618986	1970486	985738	1118323	407880	0.390424	0.00336215	3	223590241	Q04656	ATP7A	02054_1	integral to membrane membrane	transport ATP biosynthetic process	protein binding ATP binding		Manual Assigned Name:ATP7A HPRD>02054_1>S357>ATP7A IPI>Q04656>S357>Copper-transporting ATPase 1 IPI>Q04656-2>S357>Isoform 1 of Copper-transporting ATPase 1 IPI>Q04656-3>S357>Isoform 2 of Copper-transporting ATPase 1 IPI>Q04656-5>S357>Isoform 5 of Copper-transporting ATPase 1 IPI>Q59HD1>S357>ATPase, Cu++ transporting, alpha polypeptide variant (Fragment) NCBI>223590241>S357>RecName: Full=Copper-tr…
ATPase classVI type11B	R.SWS*ASDPFYTNDR.S	S1154	HPRD:10432_2	1.52427e+06	426286	970147	440106	1563779	375575	935559	531990	2694978	644727	1456888	139032	0.279666	0.00254302	2	30316395	Q9Y2G3	ATP11B	10432_2	integral to membrane	metabolic process	ATP binding		Manual Assigned Name:ATPase classVI type11B HPRD>10432_2>S1154>ATPase classVI type11B SwissPROT>AT11B_HUMAN>S1154>Probable phospholipid-transporting ATPase IF OS=Homo sapiens GN=ATP11B PE=1 SV=2 IPI>Q9Y2G3>S1154>Probable phospholipid-transporting ATPase IF NCBI>30316395>S1154>Potential phospholipid-transporting ATPase IF (ATPase class I type 11B) (ATPase IR) NCBI>119598752>S1154>ATPase, Class VI,…
ATPase H+ transporting lysosomal V0 subunit a isoform	R.KDS*EEEVS*LLGSQDIEEGNHQVEDGCR.E	S695S700*	HPRD:16521_1	654422	478078	241562	464405	262400	63140	694579	591176	1325038	750469	748530	521201	0.730535	0.147774	4	172046607	Q9Y487	ATP6V0A2	16521_1	integral to membrane	transport	protein binding	Oxidative phosphorylation Lysosome Epithelial cell signaling in Helicobacter pylori infection Vibrio cholerae infection	Manual Assigned Name:ATPase H+ transporting lysosomal V0 subunit a isoform HPRD>16521_1>S695S700>ATPase H+ transporting lysosomal V0 subunit a isoform SwissPROT>VPP2_HUMAN>S695S700>V-type proton ATPase 116 kDa subunit a isoform 2 OS=Homo sapiens GN=ATP6V0A2 PE=1 SV=2 IPI>Q9Y487>S695S700>V-type proton ATPase 116 kDa subunit a isoform 2 NCBI>172046607>S695S700>Vacuolar proton translocating ATPase 1…
ATPase type 13A	R.DS*PTLSNSGIR.A	S781*	HPRD:12501_1	3.46444e+06	1.93683e+06	2626688	1958463	2816076	1278811	2270603	1591460	3456073	2116474	6152738	2738951	0.559061	0.0153553	2	9858861	Q9HD20	ATP13A1	12501_1	integral to membrane membrane	metabolic process ATP biosynthetic process	ATP binding		Manual Assigned Name:ATPase type 13A HPRD>12501_1>S781>ATPase type 13A SwissPROT>AT131_HUMAN>S39>Isoform C of Probable cation-transporting ATPase 13A1 OS=Homo sapiens GN=ATP13A1 IPI>Q9HD20>S899>Probable cation-transporting ATPase 13A1 IPI>Q9HD20-2>S899>Isoform B of Probable cation-transporting ATPase 13A1 IPI>Q9HD20-3>S899>Isoform C of Probable cation-transporting ATPase 13A1 NCBI>9858861>S781>CG…
ATPase, Class VI, type 11C	R.T*FSDESNVL.-	T1124	HPRD:09814_1	1.08535e+07	8.43743e+06	12369798	8417827	10072777	9561034	10505241	6231474	11163878	8616933	10155616	9359906	0.777396	0.00808195	2	62512178	Q8NB49	ATP11C	09814_1	integral to membrane	ATP biosynthetic process	ATP binding		Manual Assigned Name:ATPase, Class VI, type 11C HPRD>09814_1>T1124>ATPase, Class VI, type 11C IPI>Q8NB49>T1124>Probable phospholipid-transporting ATPase IG IPI>H7C113>T1124> NCBI>62512178>T1124>Potential phospholipid-transporting ATPase IG (ATPase class I type 11C) (ATPase IG) (ATPase IQ) (ATPase class VI type 11C) [MASS=129476] NCBI>39573513>T1124>ATPase, Class VI, type 11C [Homo sapiens] NCBI>5…
ATPase, Class VI, type 11C	R.TFS*DESNVL.-	S1126	HPRD:09814_1	1.0855e+07	8.44182e+06	12369798	8417827	10073887	9588726	10505241	6225696	11163878	8616933	10162252	9359906	0.777689	0.00824072	2	62512178	Q8NB49	ATP11C	09814_1	integral to membrane	ATP biosynthetic process	ATP binding		Manual Assigned Name:ATPase, Class VI, type 11C HPRD>09814_1>S1126>ATPase, Class VI, type 11C IPI>Q8NB49>S1126>Probable phospholipid-transporting ATPase IG IPI>H7C113>S1126> NCBI>62512178>S1126>Potential phospholipid-transporting ATPase IG (ATPase class I type 11C) (ATPase IG) (ATPase IQ) (ATPase class VI type 11C) [MASS=129476] NCBI>39573513>S1126>ATPase, Class VI, type 11C [Homo sapiens] NCBI>5…
Atrophin 1	R.SEEIS*ES*ESEETNAPK.K	S77S79*	HPRD:06311_1	1.81877e+06	343876	1293376	124475	1635464	345697	1714665	384507	2404983	467560	2045385	397143	0.18907	0.000194171	2	317373480	P54259	ATN1	06311_2	nucleus	negative regulation of transcription from RNA polymerase II promoter	protein binding		Manual Assigned Name:Atrophin 1 HPRD>06311_1>S77S79>Atrophin 1 HPRD>06311_2>S77S79>Atrophin 1 SwissPROT>ATN1_HUMAN>S77S79>Atrophin-1 OS=Homo sapiens GN=ATN1 PE=1 SV=3 IPI>P54259>S77S79>Atrophin-1 NCBI>317373480>S77S79>RecName: Full=Atrophin-1; AltName: Full=Dentatorubral-pallidoluysian atrophy protein NCBI>30353865>S77S79>DRPLA protein [Homo sapiens] NCBI>1732444>S77S79>DRPLA protein [Homo sapien…
Atrophin 1	K.TEQELPRPQS*PSDLDS*LDGR.S	S101S107*	HPRD:06311_1	3.54345e+06	1.60028e+06	3028714	2058072	3005453	1033382	4010705	1164872	5110479	1867794	2561877	1877281	0.451617	0.00179045	3	317373480	P54259	ATN1	06311_2	nucleus	negative regulation of transcription from RNA polymerase II promoter	protein binding		Manual Assigned Name:Atrophin 1 HPRD>06311_1>S101S107>Atrophin 1 HPRD>06311_2>S101S107>Atrophin 1 SwissPROT>ATN1_HUMAN>S101S107>Atrophin-1 OS=Homo sapiens GN=ATN1 PE=1 SV=3 IPI>P54259>S101S107>Atrophin-1 NCBI>317373480>S101S107>RecName: Full=Atrophin-1; AltName: Full=Dentatorubral-pallidoluysian atrophy protein NCBI>30353865>S101S107>DRPLA protein [Homo sapiens] NCBI>1732444>S101S107>DRPLA protei…
Autoantigen La	K.FAS*DDEHDEHDENGATGPVKR.A	S366*	HPRD:00168_1	2.44541e+08	7.42486e+07	203409729	80855222	183307591	58396299	299390011	74791016	285015188	75599563	251584348	81600992	0.303624	2.09207e-05	4	125985	P05455	SSB	00168_1	nucleus	RNA processing	protein binding	Systemic lupus erythematosus	Manual Assigned Name:Autoantigen La HPRD>00168_1>S366>Autoantigen La SwissPROT>LA_HUMAN>S366>Lupus La protein OS=Homo sapiens GN=SSB PE=1 SV=2 IPI>P05455>S366>Lupus La protein NCBI>125985>S366>Lupus La protein (Sjogren syndrome type B antigen) (SS-B) (La ribonucleoprotein) (La autoantigen) NCBI>197692403>S366>autoantigen La [Homo sapiens] [MASS=46867] NCBI>197692157>S366>autoantigen La [Homo sapi…
Autoantigen La	K.FAS*DDEHDEHDENGATGPVKR.A	S366*	HPRD:00168_1	6.20668e+07	1.49371e+07	53007484	19496088	50541789	12121012	79016206	12626328	69583171	15447140	58185248	14994741	0.240661	1.10389e-05	3	125985	P05455	SSB	00168_1	nucleus	RNA processing	protein binding	Systemic lupus erythematosus	Manual Assigned Name:Autoantigen La HPRD>00168_1>S366>Autoantigen La SwissPROT>LA_HUMAN>S366>Lupus La protein OS=Homo sapiens GN=SSB PE=1 SV=2 IPI>P05455>S366>Lupus La protein NCBI>125985>S366>Lupus La protein (Sjogren syndrome type B antigen) (SS-B) (La ribonucleoprotein) (La autoantigen) NCBI>197692403>S366>autoantigen La [Homo sapiens] [MASS=46867] NCBI>197692157>S366>autoantigen La [Homo sapi…
Autoantigen La	K.FAS*DDEHDEHDENGATGPVK.R	S366*	HPRD:00168_1	1.13394e+07	3.07136e+06	9126888	3145752	9485645	2655533	13773701	2996444	13786339	3208453	10524580	3350611	0.270857	6.84343e-06	3	125985	P05455	SSB	00168_1	nucleus	RNA processing	protein binding	Systemic lupus erythematosus	Manual Assigned Name:Autoantigen La HPRD>00168_1>S366>Autoantigen La SwissPROT>LA_HUMAN>S366>Lupus La protein OS=Homo sapiens GN=SSB PE=1 SV=2 IPI>P05455>S366>Lupus La protein NCBI>125985>S366>Lupus La protein (Sjogren syndrome type B antigen) (SS-B) (La ribonucleoprotein) (La autoantigen) NCBI>197692403>S366>autoantigen La [Homo sapiens] [MASS=46867] NCBI>197692157>S366>autoantigen La [Homo sapi…
Autoantigen La	K.TKFAS*DDEHDEHDENGATGPVKR.A	S366*	HPRD:00168_1	9.48962e+06	4.69231e+06	1468006	6217958	7767010	2052310	16709647	5545482	13603529	5826221	7899933	3819584	0.494467	0.096756	4	125985	P05455	SSB	00168_1	nucleus	RNA processing	protein binding	Systemic lupus erythematosus	Manual Assigned Name:Autoantigen La HPRD>00168_1>S366>Autoantigen La SwissPROT>LA_HUMAN>S366>Lupus La protein OS=Homo sapiens GN=SSB PE=1 SV=2 IPI>P05455>S366>Lupus La protein NCBI>125985>S366>Lupus La protein (Sjogren syndrome type B antigen) (SS-B) (La ribonucleoprotein) (La autoantigen) NCBI>197692403>S366>autoantigen La [Homo sapiens] [MASS=46867] NCBI>197692157>S366>autoantigen La [Homo sapi…
Autoantigen La	K.TKFAS*DDEHDEHDENGATGPVKR.A	S366*	HPRD:00168_1	6.57525e+06	2.86557e+06		3957239	51069	1087493	10155080	2891986	10213390	3174387	5881446	3216736	0.435812	0.234244	5	125985	P05455	SSB	00168_1	nucleus	RNA processing	protein binding	Systemic lupus erythematosus	Manual Assigned Name:Autoantigen La HPRD>00168_1>S366>Autoantigen La SwissPROT>LA_HUMAN>S366>Lupus La protein OS=Homo sapiens GN=SSB PE=1 SV=2 IPI>P05455>S366>Lupus La protein NCBI>125985>S366>Lupus La protein (Sjogren syndrome type B antigen) (SS-B) (La ribonucleoprotein) (La autoantigen) NCBI>197692403>S366>autoantigen La [Homo sapiens] [MASS=46867] NCBI>197692157>S366>autoantigen La [Homo sapi…
Autoantigen RCD8	R.T*RSPDVISSASTALSQDIPEIASEALSR.G	T727*	HPRD:06911_1	205662	266158						176640	205662	540351		81484	1.29416		3	74758241	Q6P2E9	EDC4	06911_1	nucleus	immune response biological_process transport	protein binding	RNA degradation	Manual Assigned Name:Autoantigen RCD8 HPRD>06911_1>T727>Autoantigen RCD8 SwissPROT>EDC4_HUMAN>T346>Isoform 2 of Enhancer of mRNA-decapping protein 4 OS=Homo sapiens GN=EDC4 IPI>Q6P2E9>T727>Enhancer of mRNA-decapping protein 4 IPI>Q6P2E9-2>T727>Isoform 2 of Enhancer of mRNA-decapping protein 4 NCBI>74758241>T727>Enhancer of mRNA-decapping protein 4 (Human enhancer of decapping large subunit) (Hedl…
Autoantigen RCD8	R.S*PDVISSASTALSQDIPEIASEALSR.G	S729*	HPRD:06911_1	210632	445092	11912				224009	263059	395976	873361		198856	2.11312	0.105616	3	74758241	Q6P2E9	EDC4	06911_1	nucleus	immune response biological_process transport	protein binding	RNA degradation	Manual Assigned Name:Autoantigen RCD8 HPRD>06911_1>S729>Autoantigen RCD8 SwissPROT>EDC4_HUMAN>S348>Isoform 2 of Enhancer of mRNA-decapping protein 4 OS=Homo sapiens GN=EDC4 IPI>Q6P2E9>S729>Enhancer of mRNA-decapping protein 4 IPI>Q6P2E9-2>S729>Isoform 2 of Enhancer of mRNA-decapping protein 4 NCBI>74758241>S729>Enhancer of mRNA-decapping protein 4 (Human enhancer of decapping large subunit) (Hedl…
Autoantigen RCD8	R.ETCSTLAES*PR.N	S844	HPRD:06911_1	7.23892e+06	6.36049e+06	8171181	12080328	6006945	3595549	5743068	3797480	10041263	7127163	6232122	5201945	0.878653	0.123286	2	74758241	Q6P2E9	EDC4	06911_1	nucleus	biological_process	protein binding	RNA degradation	Manual Assigned Name:Autoantigen RCD8 HPRD>06911_1>S844>Autoantigen RCD8 SwissPROT>EDC4_HUMAN>S463>Isoform 2 of Enhancer of mRNA-decapping protein 4 OS=Homo sapiens GN=EDC4 IPI>Q6P2E9>S844>Enhancer of mRNA-decapping protein 4 IPI>Q6P2E9-2>S844>Isoform 2 of Enhancer of mRNA-decapping protein 4 NCBI>74758241>S844>Enhancer of mRNA-decapping protein 4 (Human enhancer of decapping large subunit) (Hedl…
Autoantigen RCD8	R.DSQDAS*AEQSDHDDEVASLASASGGFGTK.V	S875*	HPRD:06911_1	1.7317e+06	757829	1303683	614861	1810544	528022	1912057	605670	2303829	813793	1328387	1226799	0.437621	0.00130322	4	74758241	Q6P2E9	EDC4	06911_1	nucleus	biological_process	protein binding	RNA degradation	Manual Assigned Name:Autoantigen RCD8 HPRD>06911_1>S875>Autoantigen RCD8 SwissPROT>EDC4_HUMAN>S494>Isoform 2 of Enhancer of mRNA-decapping protein 4 OS=Homo sapiens GN=EDC4 IPI>Q6P2E9>S875>Enhancer of mRNA-decapping protein 4 IPI>Q6P2E9-2>S875>Isoform 2 of Enhancer of mRNA-decapping protein 4 NCBI>74758241>S875>Enhancer of mRNA-decapping protein 4 (Human enhancer of decapping large subunit) (Hedl…
Autoantigen RCD8	R.DSQDASAEQS*DHDDEVASLASASGGFGTK.V	S879*	HPRD:06911_1	7.38147e+06	3.73886e+06	5387452	3748445	6699222	2578982	10667087	3759104	8643657	4405584	5509920	4202177	0.50652	0.00227953	3	74758241	Q6P2E9	EDC4	06911_1	nucleus	biological_process	protein binding	RNA degradation	Manual Assigned Name:Autoantigen RCD8 HPRD>06911_1>S879>Autoantigen RCD8 SwissPROT>EDC4_HUMAN>S498>Isoform 2 of Enhancer of mRNA-decapping protein 4 OS=Homo sapiens GN=EDC4 IPI>Q6P2E9>S879>Enhancer of mRNA-decapping protein 4 IPI>Q6P2E9-2>S879>Isoform 2 of Enhancer of mRNA-decapping protein 4 NCBI>74758241>S879>Enhancer of mRNA-decapping protein 4 (Human enhancer of decapping large subunit) (Hedl…
Autoantigen RCD8	R.DSQDASAEQS*DHDDEVASLASASGGFGTKVPAPR.L	S879*	HPRD:06911_1	2.46732e+06	2.64903e+06	2422871	2150306	1638545	959490	3142818	2745422	3641817	4684847	1490555	2705067	1.07364	0.242279	4	74758241	Q6P2E9	EDC4	06911_1	nucleus	biological_process	protein binding	RNA degradation	Manual Assigned Name:Autoantigen RCD8 HPRD>06911_1>S879>Autoantigen RCD8 SwissPROT>EDC4_HUMAN>S498>Isoform 2 of Enhancer of mRNA-decapping protein 4 OS=Homo sapiens GN=EDC4 IPI>Q6P2E9>S879>Enhancer of mRNA-decapping protein 4 IPI>Q6P2E9-2>S879>Isoform 2 of Enhancer of mRNA-decapping protein 4 NCBI>74758241>S879>Enhancer of mRNA-decapping protein 4 (Human enhancer of decapping large subunit) (Hedl…
Autoantigen RCD8	R.DSQDASAEQS*DHDDEVASLASASGGFGTK.V	S879*	HPRD:06911_1	1.7317e+06	758848	1303683	614861	1810544	528022	1912057	610768	2303829	813793	1328387	1226799	0.43821	0.00130322	4	74758241	Q6P2E9	EDC4	06911_1	nucleus	biological_process	protein binding	RNA degradation	Manual Assigned Name:Autoantigen RCD8 HPRD>06911_1>S879>Autoantigen RCD8 SwissPROT>EDC4_HUMAN>S498>Isoform 2 of Enhancer of mRNA-decapping protein 4 OS=Homo sapiens GN=EDC4 IPI>Q6P2E9>S879>Enhancer of mRNA-decapping protein 4 IPI>Q6P2E9-2>S879>Isoform 2 of Enhancer of mRNA-decapping protein 4 NCBI>74758241>S879>Enhancer of mRNA-decapping protein 4 (Human enhancer of decapping large subunit) (Hedl…
Autoantigen RCD8	R.DSQDASAEQSDHDDEVAS*LASASGGFGTKVPAPR.L	S887*	HPRD:06911_1	2.46732e+06	2.62539e+06	2422871	2136767	1638545	959490	3142818	2745422	3641817	4679843	1490555	2605406	1.06406	0.246687	4	74758241	Q6P2E9	EDC4	06911_1	nucleus	biological_process	protein binding	RNA degradation	Manual Assigned Name:Autoantigen RCD8 HPRD>06911_1>S887>Autoantigen RCD8 SwissPROT>EDC4_HUMAN>S506>Isoform 2 of Enhancer of mRNA-decapping protein 4 OS=Homo sapiens GN=EDC4 IPI>Q6P2E9>S887>Enhancer of mRNA-decapping protein 4 IPI>Q6P2E9-2>S887>Isoform 2 of Enhancer of mRNA-decapping protein 4 NCBI>74758241>S887>Enhancer of mRNA-decapping protein 4 (Human enhancer of decapping large subunit) (Hedl…
B cell CLL/lymphoma 7B	K.VDSST*NSSPSPQQSESLS*PAHTSDFR.T	T109S122*	HPRD:05786_1	1.78784e+06	4.37474e+06	2993084	3218394	2268689	3809589	1121682	3752767	798059	4139758	1757680	6953202	2.44694	0.00424457	3	74732831	Q9BQE9	BCL7B	05786_2	cellular_component	biological_process	actin binding		Manual Assigned Name:B cell CLL/lymphoma 7B HPRD>05786_1>T109S122>B cell CLL/lymphoma 7B HPRD>05786_2>T109S122>B cell CLL/lymphoma 7B SwissPROT>BCL7B_HUMAN>T109S122>Isoform 3 of B-cell CLL/lymphoma 7 protein family member B OS=Homo sapiens GN=BCL7B IPI>Q9BQE9>T109S122>B-cell CLL/lymphoma 7 protein family member B IPI>Q9BQE9-2>T109S122>Isoform 2 of B-cell CLL/lymphoma 7 protein family member B IPI…
B cell CLL/lymphoma 7B	K.VDSSTNSSPS*PQQSESLS*PAHTSDFR.T	S114S122*	HPRD:05786_1	1.78784e+06	4.37474e+06	2993084	3218394	2268689	3809589	1121682	3752767	798059	4139758	1757680	6953202	2.44694	0.00424457	3	74732831	Q9BQE9	BCL7B	05786_2	cellular_component	biological_process	actin binding		Manual Assigned Name:B cell CLL/lymphoma 7B HPRD>05786_1>S114S122>B cell CLL/lymphoma 7B HPRD>05786_2>S114S122>B cell CLL/lymphoma 7B SwissPROT>BCL7B_HUMAN>S114S122>Isoform 3 of B-cell CLL/lymphoma 7 protein family member B OS=Homo sapiens GN=BCL7B IPI>Q9BQE9>S114S122>B-cell CLL/lymphoma 7 protein family member B IPI>Q9BQE9-2>S114S122>Isoform 2 of B-cell CLL/lymphoma 7 protein family member B IPI…
B-lymphocyte cell-surface antigen B1	R.RM#S*S*LVGPTQSFFMR.E	S35S36	HPRD:00204_1	37584.1	1.00953e+06		957136		196627	40445	1069170	37076	1650429	35230	1174280	26.8605	0.000681703	3	115968	P11836	MS4A1	00204_2	integral to membrane	signal transduction	receptor activity	Hematopoietic cell lineage	Manual Assigned Name:B-lymphocyte cell-surface antigen B1 HPRD>00204_1>S35S36>B-lymphocyte cell-surface antigen B1 HPRD>00204_2>S35S36>B-lymphocyte cell-surface antigen B1 SwissPROT>CD20_HUMAN>S35S36>B-lymphocyte antigen CD20 OS=Homo sapiens GN=MS4A1 PE=1 SV=1 IPI>P11836>S35S36>B-lymphocyte antigen CD20 IPI>E9PKH8>S35S36>Uncharacterized protein IPI>E9PPL6>S35S36>Uncharacterized protein NCBI>11596…
B-lymphocyte cell-surface antigen B1	R.RMS*S*LVGPTQSFFMR.E	S35S36	HPRD:00204_1	27838.8	3.66564e+06		1720418	27839	156058		2823105		9353012		4275585	131.674		3	115968	P11836	MS4A1	00204_2	integral to membrane	signal transduction	receptor activity	Hematopoietic cell lineage	Manual Assigned Name:B-lymphocyte cell-surface antigen B1 HPRD>00204_1>S35S36>B-lymphocyte cell-surface antigen B1 HPRD>00204_2>S35S36>B-lymphocyte cell-surface antigen B1 SwissPROT>CD20_HUMAN>S35S36>B-lymphocyte antigen CD20 OS=Homo sapiens GN=MS4A1 PE=1 SV=1 IPI>P11836>S35S36>B-lymphocyte antigen CD20 IPI>E9PKH8>S35S36>Uncharacterized protein IPI>E9PPL6>S35S36>Uncharacterized protein NCBI>11596…
B-lymphocyte cell-surface antigen B1	R.RMS*S*LVGPTQSFFM#R.E	S35S36	HPRD:00204_1	164315	1.71912e+06	298487	1048551		183698		1340681	30144	4300311		1722345	10.4623	0.0255657	3	115968	P11836	MS4A1	00204_2	integral to membrane	signal transduction	receptor activity	Hematopoietic cell lineage	Manual Assigned Name:B-lymphocyte cell-surface antigen B1 HPRD>00204_1>S35S36>B-lymphocyte cell-surface antigen B1 HPRD>00204_2>S35S36>B-lymphocyte cell-surface antigen B1 SwissPROT>CD20_HUMAN>S35S36>B-lymphocyte antigen CD20 OS=Homo sapiens GN=MS4A1 PE=1 SV=1 IPI>P11836>S35S36>B-lymphocyte antigen CD20 IPI>E9PKH8>S35S36>Uncharacterized protein IPI>E9PPL6>S35S36>Uncharacterized protein NCBI>11596…
B-Raf	R.S*SSAPNVHINTIEPVNIDDLIR.D	S363*	HPRD:01264_1	430766	643058	365115	465708	207924	197685	472548	647866	911001	1238271	197244	665762	1.49282	0.10741	3	50403720	P15056	BRAF	01264_1	nucleus cytoplasm	protein amino acid phosphorylation signal transduction	protein binding zinc ion binding	Pathways in cancer Insulin signaling pathway Bladder cancer Regulation of actin cytoskeleton Vascular smooth muscle contraction Focal adhesion Chemokine signaling pathway ErbB signaling pathway mTOR signaling pathway Natural killer cell mediated cytotoxicity Neurotrophin signaling pathway Progesterone-mediated oocyte maturation Colorectal cancer Renal cell carcinoma Pancreatic cancer Endometrial …	Manual Assigned Name:B-Raf HPRD>01264_1>S363>B-Raf SwissPROT>BRAF_HUMAN>S363>Serine/threonine-protein kinase B-raf OS=Homo sapiens GN=BRAF PE=1 SV=4 SwissPROT>BRAF1_HUMAN>S363>B-Raf proto-oncogene serine/threonine-protein kinase (EC 2.7.1.37) (p94) (v-Raf murine sarcoma viral oncogene homolog B1) IPI>P15056>S363>Serine/threonine-protein kinase B-raf NCBI>50403720>S363>B-Raf proto-oncogene serine/…
B-Raf	R.SSSAPNVHINT*IEPVNIDDLIR.D	T373*	HPRD:01264_1	431261	631081	379272	401634	207924	197685	470052	644844	901811	1238271	197244	672970	1.46334	0.117537	3	50403720	P15056	BRAF	01264_1	nucleus cytoplasm	protein amino acid phosphorylation signal transduction	protein binding zinc ion binding	Pathways in cancer Insulin signaling pathway Bladder cancer Regulation of actin cytoskeleton Vascular smooth muscle contraction Focal adhesion Chemokine signaling pathway ErbB signaling pathway mTOR signaling pathway Natural killer cell mediated cytotoxicity Neurotrophin signaling pathway Progesterone-mediated oocyte maturation Colorectal cancer Renal cell carcinoma Pancreatic cancer Endometrial …	Manual Assigned Name:B-Raf HPRD>01264_1>T373>B-Raf SwissPROT>BRAF_HUMAN>T373>Serine/threonine-protein kinase B-raf OS=Homo sapiens GN=BRAF PE=1 SV=4 SwissPROT>BRAF1_HUMAN>T373>B-Raf proto-oncogene serine/threonine-protein kinase (EC 2.7.1.37) (p94) (v-Raf murine sarcoma viral oncogene homolog B1) IPI>P15056>T373>Serine/threonine-protein kinase B-raf NCBI>50403720>T373>B-Raf proto-oncogene serine/…
B-Raf	R.RDS*SDDWEIPDGQITVGQR.I	S446*	HPRD:01264_1	2.43291e+06	2.55392e+06	2323515	2507729	1952616	1248937	2484921	2933457	3447924	3931146	1955590	2148315	1.04974	0.244999	3	50403720	P15056	BRAF	01264_1	nucleus membrane	protein amino acid phosphorylation	protein binding ATP binding	Pathways in cancer Insulin signaling pathway Bladder cancer Regulation of actin cytoskeleton Vascular smooth muscle contraction Focal adhesion Chemokine signaling pathway ErbB signaling pathway mTOR signaling pathway Natural killer cell mediated cytotoxicity Neurotrophin signaling pathway Progesterone-mediated oocyte maturation Colorectal cancer Renal cell carcinoma Pancreatic cancer Endometrial …	Manual Assigned Name:B-Raf HPRD>01264_1>S446>B-Raf SwissPROT>BRAF_HUMAN>S446>Serine/threonine-protein kinase B-raf OS=Homo sapiens GN=BRAF PE=1 SV=4 SwissPROT>BRAF1_HUMAN>S446>B-Raf proto-oncogene serine/threonine-protein kinase (EC 2.7.1.37) (p94) (v-Raf murine sarcoma viral oncogene homolog B1) IPI>P15056>S446>Serine/threonine-protein kinase B-raf IPI>H7C560>S446> NCBI>50403720>S446>B-Raf proto…
B-Raf	R.SAS*EPSLNR.A	S729*	HPRD:01264_1	4.71483e+07	3.35171e+07	42528789	42563296	42731274	33842905	50039822	24668349	55367970	32800620	45073804	33710165	0.710886	0.00453678	2	50403720	P15056	BRAF	01264_1	nucleus membrane	protein amino acid phosphorylation	protein binding ATP binding	Pathways in cancer Insulin signaling pathway Bladder cancer Regulation of actin cytoskeleton Vascular smooth muscle contraction Focal adhesion Chemokine signaling pathway ErbB signaling pathway mTOR signaling pathway Natural killer cell mediated cytotoxicity Neurotrophin signaling pathway Progesterone-mediated oocyte maturation Colorectal cancer Renal cell carcinoma Pancreatic cancer Endometrial …	Manual Assigned Name:B-Raf HPRD>01264_1>S729>B-Raf SwissPROT>BRAF_HUMAN>S729>Serine/threonine-protein kinase B-raf OS=Homo sapiens GN=BRAF PE=1 SV=4 SwissPROT>BRAF1_HUMAN>S729>B-Raf proto-oncogene serine/threonine-protein kinase (EC 2.7.1.37) (p94) (v-Raf murine sarcoma viral oncogene homolog B1) IPI>P15056>S729>Serine/threonine-protein kinase B-raf IPI>H7C560>S729> NCBI>50403720>S729>B-Raf proto…
BAI1 associated protein 2	K.SSS*TGNLLDKDDLAIPPPDYGAASR.A	S454	HPRD:05686_1	620513		345625		94608		768200		1242350		651784				3	73917636	I3L4C2	BAIAP2	05686_3	membrane nuclear pore cytoskeleton nucleus	signal transduction	protein binding SH3 domain binding	Regulation of actin cytoskeleton Adherens junction	Manual Assigned Name:BAI1 associated protein 2 HPRD>05686_1>S454>BAI1 associated protein 2 HPRD>05686_2>S454>BAI1 associated protein 2 HPRD>05686_3>S454>BAI1 associated protein 2 SwissPROT>BAIP2_HUMAN>S455>Isoform 6 of Brain-specific angiogenesis inhibitor 1-associated protein 2 OS=Homo sapiens GN=BAIAP2 IPI>I3L4C2>S487> IPI>Q9UQB8>S487>Brain-specific angiogenesis inhibitor 1-associated protein 2…
Basic leucine zipper and W2 domains 1	K.FVEWLKNAEEES*ESEAEEGD.-	S345	HPRD:16570_1	335320	2.24102e+06	529937	2344053	276785	1125458	218665	3075972	524670	3284295	126542	1375330	6.68324	0.000478046	2	74738534	Q7L1Q6	BZW1	16570_1	cytoplasm integral to membrane intracellular nucleus	regulation of transcription cell adhesion N-acetylglucosamine metabolic process positive regulation of gene-specific transcription from RNA polymerase II promoter immune response	binding protein binding		Manual Assigned Name:Basic leucine zipper and W2 domains 1 HPRD>16570_1>S345>Basic leucine zipper and W2 domains 1 SwissPROT>BZW1_HUMAN>S345>Isoform 2 of Basic leucine zipper and W2 domain-containing protein 1 OS=Homo sapiens GN=BZW1 SwissPROT>BZW1L_HUMAN>S270>Putative basic leucine zipper and W2 domain-containing protein 1-like 1 OS=Homo sapiens GN=BZW1L1 PE=2 SV=1 IPI>Q7L1Q6>S411>Basic leucine …
Basic leucine zipper and W2 domains 1	K.FVEWLKNAEEES*ES*EAEEGD.-	S345S347	HPRD:16570_1	3.75263e+07	5.02645e+07	33655117	45003326	29486079	24782901	29184454	46845681	56398451	97097434	38907427	37593010	1.33945	0.121233	3	74738534	Q7L1Q6	BZW1	16570_1	cytoplasm integral to membrane intracellular nucleus	regulation of transcription cell adhesion N-acetylglucosamine metabolic process positive regulation of gene-specific transcription from RNA polymerase II promoter immune response	binding protein binding		Manual Assigned Name:Basic leucine zipper and W2 domains 1 HPRD>16570_1>S345S347>Basic leucine zipper and W2 domains 1 SwissPROT>BZW1_HUMAN>S345S347>Isoform 2 of Basic leucine zipper and W2 domain-containing protein 1 OS=Homo sapiens GN=BZW1 SwissPROT>BZW1L_HUMAN>S270S272>Putative basic leucine zipper and W2 domain-containing protein 1-like 1 OS=Homo sapiens GN=BZW1L1 PE=2 SV=1 IPI>Q7L1Q6>S411S41…
Basic leucine zipper and W2 domains 1	K.NAEEES*ES*EAEEGD.-	S345S347	HPRD:16570_1	2.43282e+06	3.54566e+06	1918910	2502722	1603903	5661296	1585922	2523304	3276586	3431087	3778785	3609891	1.45743	0.0467227	2	74738534	Q7L1Q6	BZW1	16570_1	cytoplasm integral to membrane intracellular nucleus	regulation of transcription cell adhesion N-acetylglucosamine metabolic process positive regulation of gene-specific transcription from RNA polymerase II promoter immune response	binding protein binding		Manual Assigned Name:Basic leucine zipper and W2 domains 1 HPRD>16570_1>S345S347>Basic leucine zipper and W2 domains 1 SwissPROT>BZW1_HUMAN>S345S347>Isoform 2 of Basic leucine zipper and W2 domain-containing protein 1 OS=Homo sapiens GN=BZW1 SwissPROT>BZW1L_HUMAN>S270S272>Putative basic leucine zipper and W2 domain-containing protein 1-like 1 OS=Homo sapiens GN=BZW1L1 PE=2 SV=1 IPI>Q7L1Q6>S411S41…
Basic leucine zipper and W2 domains 1	K.FVEWLKNAEEES*ESEAEEGD.-	S345	HPRD:16570_1	1.21101e+06	5.20538e+06	1736331	6076049	1057788	5241485	813979	4483423	1543753	6457184	903203	3768756	4.29838	6.29702e-05	3	74738534	Q7L1Q6	BZW1	16570_1	cytoplasm integral to membrane intracellular nucleus	regulation of transcription cell adhesion N-acetylglucosamine metabolic process positive regulation of gene-specific transcription from RNA polymerase II promoter immune response	binding protein binding		Manual Assigned Name:Basic leucine zipper and W2 domains 1 HPRD>16570_1>S345>Basic leucine zipper and W2 domains 1 SwissPROT>BZW1_HUMAN>S345>Isoform 2 of Basic leucine zipper and W2 domain-containing protein 1 OS=Homo sapiens GN=BZW1 SwissPROT>BZW1L_HUMAN>S270>Putative basic leucine zipper and W2 domain-containing protein 1-like 1 OS=Homo sapiens GN=BZW1L1 PE=2 SV=1 IPI>Q7L1Q6>S411>Basic leucine …
Basic leucine zipper and W2 domains 1	K.FVEWLKNAEEES*ES*EAEEGD.-	S345S347	HPRD:16570_1	9.347e+06	1.45264e+07	7287220	16270518	7624935	8898901	6689181	19141200	16130503	18619686	9003160	9701542	1.55412	0.0326828	2	74738534	Q7L1Q6	BZW1	16570_1	cytoplasm integral to membrane intracellular nucleus	regulation of transcription cell adhesion N-acetylglucosamine metabolic process positive regulation of gene-specific transcription from RNA polymerase II promoter immune response	binding protein binding		Manual Assigned Name:Basic leucine zipper and W2 domains 1 HPRD>16570_1>S345S347>Basic leucine zipper and W2 domains 1 SwissPROT>BZW1_HUMAN>S345S347>Isoform 2 of Basic leucine zipper and W2 domain-containing protein 1 OS=Homo sapiens GN=BZW1 SwissPROT>BZW1L_HUMAN>S270S272>Putative basic leucine zipper and W2 domain-containing protein 1-like 1 OS=Homo sapiens GN=BZW1L1 PE=2 SV=1 IPI>Q7L1Q6>S411S41…
Basic leucine zipper and W2 domains 1	K.NAEEES*ESEAEEGD.-	S345	HPRD:16570_1	1.64856e+06	9.01737e+06	1970360	11745074	1514413	9499912	1894798	7228351	1984628	7575592	878609	9037905	5.46984	3.05165e-05	2	74738534	Q7L1Q6	BZW1	16570_1	cytoplasm integral to membrane intracellular nucleus	regulation of transcription cell adhesion N-acetylglucosamine metabolic process positive regulation of gene-specific transcription from RNA polymerase II promoter immune response	binding protein binding		Manual Assigned Name:Basic leucine zipper and W2 domains 1 HPRD>16570_1>S345>Basic leucine zipper and W2 domains 1 SwissPROT>BZW1_HUMAN>S345>Isoform 2 of Basic leucine zipper and W2 domain-containing protein 1 OS=Homo sapiens GN=BZW1 SwissPROT>BZW1L_HUMAN>S270>Putative basic leucine zipper and W2 domain-containing protein 1-like 1 OS=Homo sapiens GN=BZW1L1 PE=2 SV=1 IPI>Q7L1Q6>S411>Basic leucine …
Basic leucine zipper and W2 domains 1	K.KFVEWLKNAEEES*ES*EAEEGD.-	S345S347	HPRD:16570_1	2.64405e+06	6.04014e+06	2515041	3771072	1472565	1418737	1952495	9286581	4979733	11364571	2300440	4359716	2.28442	0.0511451	3	74738534	Q7L1Q6	BZW1	16570_1	cytoplasm integral to membrane intracellular nucleus	regulation of transcription cell adhesion N-acetylglucosamine metabolic process positive regulation of gene-specific transcription from RNA polymerase II promoter immune response	binding protein binding		Manual Assigned Name:Basic leucine zipper and W2 domains 1 HPRD>16570_1>S345S347>Basic leucine zipper and W2 domains 1 SwissPROT>BZW1_HUMAN>S345S347>Isoform 2 of Basic leucine zipper and W2 domain-containing protein 1 OS=Homo sapiens GN=BZW1 SwissPROT>BZW1L_HUMAN>S270S272>Putative basic leucine zipper and W2 domain-containing protein 1-like 1 OS=Homo sapiens GN=BZW1L1 PE=2 SV=1 IPI>Q7L1Q6>S411S41…
Basic leucine zipper and W2 domains 1	K.FVEWLKNAEEESES*EAEEGD.-	S347	HPRD:16570_1	1.20849e+06	4.1912e+06	1723726	906514	1057788	5240649	813979	4483423	1543753	6556663	903203	3768756	3.46813	0.0093335	3	74738534	Q7L1Q6	BZW1	16570_1	cytoplasm integral to membrane intracellular nucleus	regulation of transcription cell adhesion N-acetylglucosamine metabolic process positive regulation of gene-specific transcription from RNA polymerase II promoter immune response	binding protein binding		Manual Assigned Name:Basic leucine zipper and W2 domains 1 HPRD>16570_1>S347>Basic leucine zipper and W2 domains 1 SwissPROT>BZW1_HUMAN>S347>Isoform 2 of Basic leucine zipper and W2 domain-containing protein 1 OS=Homo sapiens GN=BZW1 SwissPROT>BZW1L_HUMAN>S272>Putative basic leucine zipper and W2 domain-containing protein 1-like 1 OS=Homo sapiens GN=BZW1L1 PE=2 SV=1 IPI>Q7L1Q6>S413>Basic leucine …
Basic leucine zipper and W2 domains 1	K.NAEEESES*EAEEGD.-	S347	HPRD:16570_1	1.34817e+06	1.02573e+07	834926	11745074	1147881	5910628	1894798	7173167	1984628	13197284	878609	13260217	7.6083	6.85685e-05	2	74738534	Q7L1Q6	BZW1	16570_1	cytoplasm integral to membrane intracellular nucleus	regulation of transcription cell adhesion N-acetylglucosamine metabolic process positive regulation of gene-specific transcription from RNA polymerase II promoter immune response	binding protein binding		Manual Assigned Name:Basic leucine zipper and W2 domains 1 HPRD>16570_1>S347>Basic leucine zipper and W2 domains 1 SwissPROT>BZW1_HUMAN>S347>Isoform 2 of Basic leucine zipper and W2 domain-containing protein 1 OS=Homo sapiens GN=BZW1 SwissPROT>BZW1L_HUMAN>S272>Putative basic leucine zipper and W2 domain-containing protein 1-like 1 OS=Homo sapiens GN=BZW1L1 PE=2 SV=1 IPI>Q7L1Q6>S413>Basic leucine …
Basic leucine zipper and W2 domains 2	K.FVEWLQNAEEES*ESEGEEN.-	S412	HPRD:16571_1	1.82544e+06	81481.3	1836620		1553663	25580	607478	100388	3211689	70143	1917728	129814	0.0446366	0.000224423	2	74762077	B5MCE7	BZW2	16571_1	cytoplasm intracellular integral to membrane signal recognition particle	multicellular organismal development DNA metabolic process intracellular signaling cascade SRP-dependent cotranslational protein targeting to membrane	protein binding binding		Manual Assigned Name:Basic leucine zipper and W2 domains 2 HPRD>16571_1>S412>Basic leucine zipper and W2 domains 2 SwissPROT>BZW2_HUMAN>S412>Basic leucine zipper and W2 domain-containing protein 2 OS=Homo sapiens GN=BZW2 PE=1 SV=1 IPI>B5MCE7>S218>Basic leucine zipper and W2 domains 2, isoform CRA_b IPI>Q9Y6E2>S218>Basic leucine zipper and W2 domain-containing protein 2 IPI>B5MCH7>S218>Uncharacter…
Basic leucine zipper and W2 domains 2	K.KFVEWLQNAEEES*ES*EGEEN.-	S412S414	HPRD:16571_1	3.19448e+07	682527	26148251	728489	21763884	426154	34174436	701826	49703033	1059591	27934322	496574	0.0213658	1.51915e-06	3	74762077	B5MCE7	BZW2	16571_1	cytoplasm intracellular integral to membrane signal recognition particle	multicellular organismal development DNA metabolic process intracellular signaling cascade SRP-dependent cotranslational protein targeting to membrane	protein binding binding		Manual Assigned Name:Basic leucine zipper and W2 domains 2 HPRD>16571_1>S412S414>Basic leucine zipper and W2 domains 2 SwissPROT>BZW2_HUMAN>S412S414>Basic leucine zipper and W2 domain-containing protein 2 OS=Homo sapiens GN=BZW2 PE=1 SV=1 IPI>B5MCE7>S218S220>Basic leucine zipper and W2 domains 2, isoform CRA_b IPI>Q9Y6E2>S218S220>Basic leucine zipper and W2 domain-containing protein 2 IPI>B5MCH7>…
Basic leucine zipper and W2 domains 2	K.FVEWLQNAEEES*ES*EGEEN.-	S412S414	HPRD:16571_1	1.11648e+07	1.65231e+06	49293656	1936565	2114401	1078987	285113	2009895	3508924	2305024	621958	931080	0.147993	0.181675	2	74762077	B5MCE7	BZW2	16571_1	cytoplasm intracellular integral to membrane signal recognition particle	multicellular organismal development DNA metabolic process intracellular signaling cascade SRP-dependent cotranslational protein targeting to membrane	protein binding binding		Manual Assigned Name:Basic leucine zipper and W2 domains 2 HPRD>16571_1>S412S414>Basic leucine zipper and W2 domains 2 SwissPROT>BZW2_HUMAN>S412S414>Basic leucine zipper and W2 domain-containing protein 2 OS=Homo sapiens GN=BZW2 PE=1 SV=1 IPI>B5MCE7>S218S220>Basic leucine zipper and W2 domains 2, isoform CRA_b IPI>Q9Y6E2>S218S220>Basic leucine zipper and W2 domain-containing protein 2 IPI>B5MCH7>…
Basic leucine zipper and W2 domains 2	K.FVEWLQNAEEES*ES*EGEEN.-	S412S414	HPRD:16571_1	1.59052e+08	5.10874e+06	112762468	7573956	140820356	2997173	174719751	3895021	200463565	7132250	166493686	3945293	0.0321199	2.20591e-06	3	74762077	B5MCE7	BZW2	16571_1	cytoplasm intracellular integral to membrane signal recognition particle	multicellular organismal development DNA metabolic process intracellular signaling cascade SRP-dependent cotranslational protein targeting to membrane	protein binding binding		Manual Assigned Name:Basic leucine zipper and W2 domains 2 HPRD>16571_1>S412S414>Basic leucine zipper and W2 domains 2 SwissPROT>BZW2_HUMAN>S412S414>Basic leucine zipper and W2 domain-containing protein 2 OS=Homo sapiens GN=BZW2 PE=1 SV=1 IPI>B5MCE7>S218S220>Basic leucine zipper and W2 domains 2, isoform CRA_b IPI>Q9Y6E2>S218S220>Basic leucine zipper and W2 domain-containing protein 2 IPI>B5MCH7>…
Basic leucine zipper and W2 domains 2	K.KFVEWLQNAEEES*ES*EGEEN.-	S412S414	HPRD:16571_1	3.62757e+06		2725359		2868738		4338186		4818570		3387003				2	74762077	B5MCE7	BZW2	16571_1	cytoplasm intracellular integral to membrane signal recognition particle	multicellular organismal development DNA metabolic process intracellular signaling cascade SRP-dependent cotranslational protein targeting to membrane	protein binding binding		Manual Assigned Name:Basic leucine zipper and W2 domains 2 HPRD>16571_1>S412S414>Basic leucine zipper and W2 domains 2 SwissPROT>BZW2_HUMAN>S412S414>Basic leucine zipper and W2 domain-containing protein 2 OS=Homo sapiens GN=BZW2 PE=1 SV=1 IPI>B5MCE7>S218S220>Basic leucine zipper and W2 domains 2, isoform CRA_b IPI>Q9Y6E2>S218S220>Basic leucine zipper and W2 domain-containing protein 2 IPI>B5MCH7>…
Basic leucine zipper and W2 domains 2	K.FVEWLQNAEEESES*EGEEN.-	S414	HPRD:16571_1	2.22546e+06		1836620		1553663		2612159		3211689		1913152				2	74762077	B5MCE7	BZW2	16571_1	cytoplasm intracellular integral to membrane signal recognition particle	multicellular organismal development DNA metabolic process intracellular signaling cascade SRP-dependent cotranslational protein targeting to membrane	protein binding binding		Manual Assigned Name:Basic leucine zipper and W2 domains 2 HPRD>16571_1>S414>Basic leucine zipper and W2 domains 2 SwissPROT>BZW2_HUMAN>S414>Basic leucine zipper and W2 domain-containing protein 2 OS=Homo sapiens GN=BZW2 PE=1 SV=1 IPI>B5MCE7>S220>Basic leucine zipper and W2 domains 2, isoform CRA_b IPI>Q9Y6E2>S220>Basic leucine zipper and W2 domain-containing protein 2 IPI>B5MCH7>S220>Uncharacter…
BAT2 domain containing 1	K.AAGS*PSSSDQDEKLPGQDEST*AGTSEQNDILK.V	S187T204	HPRD:16539_1	2.31431e+06	1.90673e+06	2740804	2069834	1807652	1365094	1901592	1293510	2382686	1676589	2738802	3128635	0.823889	0.0772089	4	341942262	Q9Y520	PRRC2C	16539_1	nucleus	cell projection organization	protein C-terminus binding		Manual Assigned Name:BAT2 domain containing 1 HPRD>16539_1>S187T204>BAT2 domain containing 1 SwissPROT>BA2L2_HUMAN>S189T206>Isoform 7 of Protein BAT2-like 2 OS=Homo sapiens GN=BAT2L2 IPI>Q9Y520>S187T204>Protein PRRC2C IPI>Q9Y520-3>S187T204>Isoform 3 of Protein PRRC2C IPI>Q9Y520-4>S187T204>Isoform 4 of Protein PRRC2C IPI>Q9Y520-5>S187T204>Isoform 5 of Protein PRRC2C IPI>Q9Y520-6>S187T204>Isoform 6…
BAT2 domain containing 1	K.AAGS*PSS*SDQDEKLPGQDESTAGTSEQNDILK.V	S187S190	HPRD:16539_1	2.47613e+06	1.82479e+06	2785365	1930589	2039918	1135593	2052290	1847771	2599699	1809244	2903375	2400733	0.736951	0.0223854	3	341942262	Q9Y520	PRRC2C	16539_1	nucleus	cell projection organization	protein C-terminus binding		Manual Assigned Name:BAT2 domain containing 1 HPRD>16539_1>S187S190>BAT2 domain containing 1 SwissPROT>BA2L2_HUMAN>S189S192>Isoform 7 of Protein BAT2-like 2 OS=Homo sapiens GN=BAT2L2 IPI>Q9Y520>S187S190>Protein PRRC2C IPI>Q9Y520-3>S187S190>Isoform 3 of Protein PRRC2C IPI>Q9Y520-4>S187S190>Isoform 4 of Protein PRRC2C IPI>Q9Y520-5>S187S190>Isoform 5 of Protein PRRC2C IPI>Q9Y520-6>S187S190>Isoform 6…
BAT2 domain containing 1	R.S*VEDVRPHHTDANNQSACFEAPDQK.T	S878*	HPRD:16539_1	5.57883e+06	2.54368e+06	141641	2170891	5291796	763229	6961933	1719873	10161449	4060368	5337314	4004041	0.455953	0.18258	4	341942262	H0Y877	PRRC2C	16539_1	nucleus	cell projection organization	protein C-terminus binding		Manual Assigned Name:BAT2 domain containing 1 HPRD>16539_1>S878>BAT2 domain containing 1 SwissPROT>BA2L2_HUMAN>S880>Isoform 7 of Protein BAT2-like 2 OS=Homo sapiens GN=BAT2L2 IPI>H0Y877>S637> IPI>Q9Y520>S637>Protein PRRC2C IPI>Q9Y520-2>S637>Isoform 2 of Protein PRRC2C IPI>Q9Y520-3>S637>Isoform 3 of Protein PRRC2C IPI>Q9Y520-4>S637>Isoform 4 of Protein PRRC2C IPI>Q9Y520-5>S637>Isoform 5 of Protein…
BAT2 domain containing 1	R.SVEDVRPHHT*DANNQSACFEAPDQK.T	T887*	HPRD:16539_1	7.0507e+06	2.53781e+06	7664139	2170145	5159949	751053	6947133	1716045	10161449	4058580	5320808	3993219	0.359937	0.00474717	4	341942262	H0Y877	PRRC2C	16539_1	nucleus	cell projection organization	protein C-terminus binding		Manual Assigned Name:BAT2 domain containing 1 HPRD>16539_1>T887>BAT2 domain containing 1 SwissPROT>BA2L2_HUMAN>T889>Isoform 7 of Protein BAT2-like 2 OS=Homo sapiens GN=BAT2L2 IPI>H0Y877>T646> IPI>Q9Y520>T646>Protein PRRC2C IPI>Q9Y520-2>T646>Isoform 2 of Protein PRRC2C IPI>Q9Y520-3>T646>Isoform 3 of Protein PRRC2C IPI>Q9Y520-4>T646>Isoform 4 of Protein PRRC2C IPI>Q9Y520-5>T646>Isoform 5 of Protein…
BAZ2A	R.AGDPGEMPQS*PTGLGQPK.R	S1397*	HPRD:10417_1	1.43905e+06	538280	2109301	530680	1025348	303275	891117	952546	1253916	226154	1915564	678745	0.374052	0.00514307	2	257051081	J3KPG5	BAZ2A	10417_1	nucleus	regulation of transcription, DNA-dependent	protein binding		Manual Assigned Name:BAZ2A HPRD>10417_1>S1397>BAZ2A SwissPROT>BAZ2A_HUMAN>S1397>Isoform 3 of Bromodomain adjacent to zinc finger domain protein 2A OS=Homo sapiens GN=BAZ2A IPI>J3KPG5>S1367> IPI>J3QK86>S1367> IPI>Q9UIF9>S1367>Bromodomain adjacent to zinc finger domain protein 2A IPI>H0YHL2>S1367> IPI>Q9UIF9-2>S1367>Isoform 1 of Bromodomain adjacent to zinc finger domain protein 2A IPI>Q9UIF9-3>S13…
BCL10	R.SNS*DESNFSEKLR.A	S138	HPRD:04625_1	1.9896e+06	4.24721e+06	2092085	5593728	1409496	3305884	2111097	3029678	2218664	4326530	2116659	4980252	2.13471	0.000729555	3	20454813	O95999	BCL10	04625_1	nucleus	apoptosis	protein binding	T cell receptor signaling pathway B cell receptor signaling pathway	Manual Assigned Name:BCL10 HPRD>04625_1>S138>BCL10 SwissPROT>BCL10_HUMAN>S138>B-cell lymphoma/leukemia 10 OS=Homo sapiens GN=BCL10 PE=1 SV=1 IPI>O95999>S138>B-cell lymphoma/leukemia 10 NCBI>20454813>S138>B cell lymphoma/leukemia 10 (B-cell CLL/lymphoma 10) (Bcl-10) (CED-3/ICH-1 prodomain homologous E10-like regulator) (CIPER) (CARD-containing molecule enhancing NFkappaB) (Cellular homolog of vCAR…
BCL11A	K.LLLGS*PSSLS*PFSK.R	S625S630	HPRD:05949_1	160210	943371	160210	774133		579116		963644		1204967		1194996	5.88835		2	44887724	Q9H165	BCL11A	05949_3	nucleus intracellular	regulation of transcription transcription initiation B cell differentiation	zinc ion binding		Manual Assigned Name:BCL11A HPRD>05949_1>S625S630>BCL11A HPRD>05949_2>S625S630>BCL11A HPRD>05949_3>S625S630>BCL11A SwissPROT>BC11A_HUMAN>S591S596>Isoform 6 of B-cell lymphoma/leukemia 11A OS=Homo sapiens GN=BCL11A IPI>Q9H165>S625S630>B-cell lymphoma/leukemia 11A IPI>Q9H165-2>S625S630>Isoform 2 of B-cell lymphoma/leukemia 11A IPI>Q9H165-4>S625S630>Isoform 4 of B-cell lymphoma/leukemia 11A IPI>Q9H1…
BCL2 associated athanogene 3	R.SS*TPLHS*PSPIR.V	S284S289*	HPRD:04860_1	2.5305e+06	206131	2774629	163364	2774468	721353	3258486	41148	2275481	54246	1569430	50545	0.0814588	0.000440044	2	12643665	O95817	BAG3	04860_1	cytosol	apoptosis	protein binding		Manual Assigned Name:BCL2 associated athanogene 3 HPRD>04860_1>S284S289>BCL2 associated athanogene 3 SwissPROT>BAG3_HUMAN>S284S289>BAG family molecular chaperone regulator 3 OS=Homo sapiens GN=BAG3 PE=1 SV=3 IPI>O95817>S284S289>BAG family molecular chaperone regulator 3 IPI>C9JFK9>S284S289>Uncharacterized protein NCBI>12643665>S284S289>BAG-family molecular chaperone regulator-3 (BCL-2 binding ath…
BCL2 associated athanogene 3	K.VPPAPVPCPPPS*PGPSAVPSS*PK.S	S377S386*	HPRD:04860_1	2.23059e+07	3.83437e+06	18700580	3596803	22847088	2393891	19917803	2256815	28472169	4508419	21591751	6415915	0.171899	4.94279e-05	3	12643665	O95817	BAG3	04860_1	cytosol	apoptosis	protein binding		Manual Assigned Name:BCL2 associated athanogene 3 HPRD>04860_1>S377S386>BCL2 associated athanogene 3 SwissPROT>BAG3_HUMAN>S377S386>BAG family molecular chaperone regulator 3 OS=Homo sapiens GN=BAG3 PE=1 SV=3 IPI>O95817>S377S386>BAG family molecular chaperone regulator 3 NCBI>12643665>S377S386>BAG-family molecular chaperone regulator-3 (BCL-2 binding athanogene-3) (BAG-3) (Bcl-2-binding protein Bi…
BCL2 associated athanogene 3	K.VPPAPVPCPPPS*PGPS*AVPSSPK.S	S377S381*	HPRD:04860_1	2.22419e+07	3.93921e+06	18509033	3569753	22937989	2383895	19881681	3006178	28472169	4421793	21408752	6314412	0.177107	3.01153e-05	3	12643665	O95817	BAG3	04860_1	cytosol	apoptosis	protein binding		Manual Assigned Name:BCL2 associated athanogene 3 HPRD>04860_1>S377S381>BCL2 associated athanogene 3 SwissPROT>BAG3_HUMAN>S377S381>BAG family molecular chaperone regulator 3 OS=Homo sapiens GN=BAG3 PE=1 SV=3 IPI>O95817>S377S381>BAG family molecular chaperone regulator 3 NCBI>12643665>S377S381>BAG-family molecular chaperone regulator-3 (BCL-2 binding athanogene-3) (BAG-3) (Bcl-2-binding protein Bi…
BCL2 associated athanogene 3	K.VPPAPVPCPPPS*PGPSAVPS*SPK.S	S377S385*	HPRD:04860_1	2.17759e+07	3.1907e+06	18542003	3474579	22715964	2162798	18994855	2256815	27136674	4299038	21489941	3760247	0.146524	8.7248e-06	3	12643665	O95817	BAG3	04860_1	cytosol	apoptosis	protein binding		Manual Assigned Name:BCL2 associated athanogene 3 HPRD>04860_1>S377S385>BCL2 associated athanogene 3 SwissPROT>BAG3_HUMAN>S377S385>BAG family molecular chaperone regulator 3 OS=Homo sapiens GN=BAG3 PE=1 SV=3 IPI>O95817>S377S385>BAG family molecular chaperone regulator 3 NCBI>12643665>S377S385>BAG-family molecular chaperone regulator-3 (BCL-2 binding athanogene-3) (BAG-3) (Bcl-2-binding protein Bi…
BCL2 associated transcription factor 1	K.KAEGEPQEES*PLKSK.S	S177*	HPRD:16544_1	4.27539e+06	2.67025e+06	4687640	3203876	3438568	2520549	4254688	2018965	5161850	2756224	3834181	2851641	0.624564	0.00144581	2	47605556	Q9NYF8	BCLAF1	16544_3	nucleus membrane integral to membrane	regulation of transcription negative regulation of transcription	protein binding		Manual Assigned Name:BCL2 associated transcription factor 1 HPRD>16544_1>S177>BCL2 associated transcription factor 1 HPRD>16544_2>S175>BCL2 associated transcription factor 1 HPRD>16544_3>S177>BCL2 associated transcription factor 1 SwissPROT>BCLF1_HUMAN>S177>Isoform 4 of Bcl-2-associated transcription factor 1 OS=Homo sapiens GN=BCLAF1 IPI>Q9NYF8>S177>Bcl-2-associated transcription factor 1 IPI>Q9…
BCL2 associated transcription factor 1	K.KAEGEPQEES*PLKSK.S	S177*	HPRD:16544_1	4.27639e+07	3.35684e+07	37231468	37790516	35963824	30417808	41462455	27644264	46159428	34210895	53002303	37778441	0.78497	0.0150461	3	47605556	Q9NYF8	BCLAF1	16544_3	nucleus membrane integral to membrane	regulation of transcription negative regulation of transcription	protein binding		Manual Assigned Name:BCL2 associated transcription factor 1 HPRD>16544_1>S177>BCL2 associated transcription factor 1 HPRD>16544_2>S175>BCL2 associated transcription factor 1 HPRD>16544_3>S177>BCL2 associated transcription factor 1 SwissPROT>BCLF1_HUMAN>S177>Isoform 4 of Bcl-2-associated transcription factor 1 OS=Homo sapiens GN=BCLAF1 IPI>Q9NYF8>S177>Bcl-2-associated transcription factor 1 IPI>Q9…
BCL2 associated transcription factor 1	K.S*QEEPKDTFEHDPSESIDEFNK.S	S183*	HPRD:16544_1	2.59246e+06	1.43804e+06	2035426	908414	2508197	1200786	3712444	1864700	3427467	2212753	1278781	1003538	0.5547	0.0223127	3	47605556	Q9NYF8	BCLAF1	16544_3	nucleus membrane integral to membrane	regulation of transcription negative regulation of transcription	protein binding		Manual Assigned Name:BCL2 associated transcription factor 1 HPRD>16544_1>S183>BCL2 associated transcription factor 1 HPRD>16544_2>S181>BCL2 associated transcription factor 1 HPRD>16544_3>S183>BCL2 associated transcription factor 1 SwissPROT>BCLF1_HUMAN>S183>Isoform 4 of Bcl-2-associated transcription factor 1 OS=Homo sapiens GN=BCLAF1 IPI>Q9NYF8>S183>Bcl-2-associated transcription factor 1 IPI>Q9…
BCL2 associated transcription factor 1	K.NTPSQHS*HSIQHSPER.S	S262*	HPRD:16544_1	1.28783e+07	6.2351e+06	12120767	7812890	10995502	5793079	14031310	5306074	12837787	6564964	14405905	5698490	0.484157	5.04254e-05	3	47605556	Q9NYF8	BCLAF1	16544_3	nucleus membrane integral to membrane	regulation of transcription negative regulation of transcription	protein binding		Manual Assigned Name:BCL2 associated transcription factor 1 HPRD>16544_1>S262>BCL2 associated transcription factor 1 HPRD>16544_2>S260>BCL2 associated transcription factor 1 HPRD>16544_3>S262>BCL2 associated transcription factor 1 SwissPROT>BCLF1_HUMAN>S262>Isoform 4 of Bcl-2-associated transcription factor 1 OS=Homo sapiens GN=BCLAF1 IPI>Q9NYF8>S262>Bcl-2-associated transcription factor 1 IPI>Q9…
BCL2 associated transcription factor 1	K.NTPSQHSHS*IQHSPER.S	S264*	HPRD:16544_1	1.27995e+07	6.28222e+06	12017235	7858438	10817865	5806221	14072744	5327114	12710755	6723786	14378979	5695526	0.490817	6.73939e-05	3	47605556	Q9NYF8	BCLAF1	16544_3	nucleus membrane integral to membrane	regulation of transcription negative regulation of transcription	protein binding		Manual Assigned Name:BCL2 associated transcription factor 1 HPRD>16544_1>S264>BCL2 associated transcription factor 1 HPRD>16544_2>S262>BCL2 associated transcription factor 1 HPRD>16544_3>S264>BCL2 associated transcription factor 1 SwissPROT>BCLF1_HUMAN>S264>Isoform 4 of Bcl-2-associated transcription factor 1 OS=Homo sapiens GN=BCLAF1 IPI>Q9NYF8>S264>Bcl-2-associated transcription factor 1 IPI>Q9…
BCL2 associated transcription factor 1	K.NTPSQHSHSIQHS*PER.S	S268*	HPRD:16544_1	1.2857e+07	6.39175e+06	12124186	8265820	10814449	5806221	14284698	5354277	12710755	6781773	14351093	5750652	0.49714	0.000108539	3	47605556	Q9NYF8	BCLAF1	16544_3	nucleus membrane integral to membrane	regulation of transcription negative regulation of transcription	protein binding		Manual Assigned Name:BCL2 associated transcription factor 1 HPRD>16544_1>S268>BCL2 associated transcription factor 1 HPRD>16544_2>S266>BCL2 associated transcription factor 1 HPRD>16544_3>S268>BCL2 associated transcription factor 1 SwissPROT>BCLF1_HUMAN>S268>Isoform 4 of Bcl-2-associated transcription factor 1 OS=Homo sapiens GN=BCLAF1 IPI>Q9NYF8>S268>Bcl-2-associated transcription factor 1 IPI>Q9…
BCL2 associated transcription factor 1	R.Y*SPSQNS*PIHHIPSR.R	Y284S290*	HPRD:16544_1	3.77532e+06	2.13447e+06	4034251	2370932	3205798	1381838	3259617	1901293	5119340	2547787	3257594	2470502	0.565375	0.00267454	3	47605556	Q9NYF8	BCLAF1	16544_3	nucleus membrane integral to membrane	regulation of transcription negative regulation of transcription	protein binding		Manual Assigned Name:BCL2 associated transcription factor 1 HPRD>16544_1>Y284S290>BCL2 associated transcription factor 1 HPRD>16544_2>Y282S288>BCL2 associated transcription factor 1 HPRD>16544_3>Y284S290>BCL2 associated transcription factor 1 SwissPROT>BCLF1_HUMAN>Y284S290>Isoform 4 of Bcl-2-associated transcription factor 1 OS=Homo sapiens GN=BCLAF1 IPI>Q9NYF8>Y284S290>Bcl-2-associated transcrip…
BCL2 associated transcription factor 1	R.AEGEWEDQEALDY*FSDKESGK.Q	Y383*	HPRD:16544_1	705638	582448	323248	150987	465504	286880	939481	516597	1121350	846176	678608	1111600	0.82542	0.135482	3	47605556	Q9NYF8	BCLAF1	16544_2	nucleus	regulation of transcription	protein binding		Manual Assigned Name:BCL2 associated transcription factor 1 HPRD>16544_1>Y383>BCL2 associated transcription factor 1 HPRD>16544_2>Y381>BCL2 associated transcription factor 1 IPI>Q9NYF8>Y383>Bcl-2-associated transcription factor 1 IPI>Q9NYF8-2>Y383>Isoform 2 of Bcl-2-associated transcription factor 1 IPI>Q9NYF8-3>Y383>Isoform 3 of Bcl-2-associated transcription factor 1 IPI>E9PK09>Y383>Uncharacter…
BCL2 associated transcription factor 1	R.AEGEWEDQEALDYFS*DKESGK.Q	S385*	HPRD:16544_1	705638	578359	323248	150987	465504	286880	939481	516597	1121350	844884	678608	1092446	0.819626	0.133783	3	47605556	Q9NYF8	BCLAF1	16544_2	nucleus	regulation of transcription	protein binding		Manual Assigned Name:BCL2 associated transcription factor 1 HPRD>16544_1>S385>BCL2 associated transcription factor 1 HPRD>16544_2>S383>BCL2 associated transcription factor 1 IPI>Q9NYF8>S385>Bcl-2-associated transcription factor 1 IPI>Q9NYF8-2>S385>Isoform 2 of Bcl-2-associated transcription factor 1 IPI>Q9NYF8-3>S385>Isoform 3 of Bcl-2-associated transcription factor 1 IPI>E9PK09>S385>Uncharacter…
BCL2 associated transcription factor 1	K.FNDS*EGDDTEETEDYR.Q	S397*	HPRD:16544_1	7.1105e+06	2.81704e+06	3715812	2586723	7439554	2617309	9699634	1803159	8192219	3214866	6505284	3863128	0.39618	0.00159857	2	47605556	Q9NYF8	BCLAF1	16544_2	nucleus	regulation of transcription	protein binding		Manual Assigned Name:BCL2 associated transcription factor 1 HPRD>16544_1>S397>BCL2 associated transcription factor 1 HPRD>16544_2>S395>BCL2 associated transcription factor 1 IPI>Q9NYF8>S397>Bcl-2-associated transcription factor 1 IPI>Q9NYF8-2>S397>Isoform 2 of Bcl-2-associated transcription factor 1 IPI>Q9NYF8-3>S397>Isoform 3 of Bcl-2-associated transcription factor 1 IPI>E9PK09>S397>Uncharacter…
BCL2 associated transcription factor 1	K.FNDS*EGDDT*EETEDYR.Q	S397T402*	HPRD:16544_1	1.38292e+06	597096	470375	411851	1325793	532032	2169246	457945	1833187	903170	1116006	680480	0.431764	0.0154809	2	47605556	Q9NYF8	BCLAF1	16544_2	nucleus	regulation of transcription	protein binding		Manual Assigned Name:BCL2 associated transcription factor 1 HPRD>16544_1>S397T402>BCL2 associated transcription factor 1 HPRD>16544_2>S395T400>BCL2 associated transcription factor 1 IPI>Q9NYF8>S397T402>Bcl-2-associated transcription factor 1 IPI>Q9NYF8-2>S397T402>Isoform 2 of Bcl-2-associated transcription factor 1 IPI>Q9NYF8-3>S397T402>Isoform 3 of Bcl-2-associated transcription factor 1 IPI>E9P…
BCL2 associated transcription factor 1	K.FNDS*EGDDTEETEDYRQFR.K	S397*	HPRD:16544_1	2.12548e+06	1.37459e+06	1576107	1172701	1672497	1775161	2846094	1066493	2691226	1433357	1841472	1425244	0.64672	0.0111527	3	47605556	Q9NYF8	BCLAF1	16544_2	nucleus	regulation of transcription	protein binding		Manual Assigned Name:BCL2 associated transcription factor 1 HPRD>16544_1>S397>BCL2 associated transcription factor 1 HPRD>16544_2>S395>BCL2 associated transcription factor 1 IPI>Q9NYF8>S397>Bcl-2-associated transcription factor 1 IPI>Q9NYF8-2>S397>Isoform 2 of Bcl-2-associated transcription factor 1 IPI>Q9NYF8-3>S397>Isoform 3 of Bcl-2-associated transcription factor 1 IPI>E9PK09>S397>Uncharacter…
BCL2 associated transcription factor 1	K.QKFNDS*EGDDTEETEDYR.Q	S397*	HPRD:16544_1	7.46737e+06	2.32267e+06	8140949	2961900	6056555	2305297	7983122	1904589	9085266	2167541	6070962	2274013	0.311042	1.95986e-05	3	47605556	Q9NYF8	BCLAF1	16544_2	nucleus	regulation of transcription	protein binding		Manual Assigned Name:BCL2 associated transcription factor 1 HPRD>16544_1>S397>BCL2 associated transcription factor 1 HPRD>16544_2>S395>BCL2 associated transcription factor 1 IPI>Q9NYF8>S397>Bcl-2-associated transcription factor 1 IPI>Q9NYF8-2>S397>Isoform 2 of Bcl-2-associated transcription factor 1 IPI>Q9NYF8-3>S397>Isoform 3 of Bcl-2-associated transcription factor 1 IPI>E9PK09>S397>Uncharacter…
BCL2 associated transcription factor 1	K.ET*QSPEQVKSEK.L	T494*	HPRD:16544_1	9.12073e+06	5.34412e+06	11857560	6762497	12934970	1512428	5353250	7417998	11039142	4811396	4418744	6216288	0.585931	0.0540922	2	47605556	Q9NYF8	BCLAF1	16544_2	nucleus	regulation of transcription	protein binding		Manual Assigned Name:BCL2 associated transcription factor 1 HPRD>16544_1>T494>BCL2 associated transcription factor 1 HPRD>16544_2>T492>BCL2 associated transcription factor 1 IPI>Q9NYF8>T494>Bcl-2-associated transcription factor 1 IPI>Q9NYF8-2>T494>Isoform 2 of Bcl-2-associated transcription factor 1 IPI>Q9NYF8-3>T494>Isoform 3 of Bcl-2-associated transcription factor 1 IPI>E9PK09>T494>Uncharacter…
BCL2 associated transcription factor 1	K.KETQS*PEQVK.S	S496*	HPRD:16544_1	8.07911e+06	3.35977e+06	4516887	3638101	9313325	2194173	12595870	3266715	7678634	4100702	6290826	3599169	0.415859	0.00220153	2	47605556	Q9NYF8	BCLAF1	16544_2	nucleus	regulation of transcription	protein binding		Manual Assigned Name:BCL2 associated transcription factor 1 HPRD>16544_1>S496>BCL2 associated transcription factor 1 HPRD>16544_2>S494>BCL2 associated transcription factor 1 IPI>Q9NYF8>S496>Bcl-2-associated transcription factor 1 IPI>Q9NYF8-2>S496>Isoform 2 of Bcl-2-associated transcription factor 1 IPI>Q9NYF8-3>S496>Isoform 3 of Bcl-2-associated transcription factor 1 IPI>E9PK09>S496>Uncharacter…
BCL2 associated transcription factor 1	K.KETQS*PEQVKSEK.L	S496*	HPRD:16544_1	2.65778e+07	1.37478e+07	13509374	11563581	15280082	11695558	34302740	7824519	40424649	28003445	29372238	9651963	0.517266	0.0241141	3	47605556	Q9NYF8	BCLAF1	16544_2	nucleus	regulation of transcription	protein binding		Manual Assigned Name:BCL2 associated transcription factor 1 HPRD>16544_1>S496>BCL2 associated transcription factor 1 HPRD>16544_2>S494>BCL2 associated transcription factor 1 IPI>Q9NYF8>S496>Bcl-2-associated transcription factor 1 IPI>Q9NYF8-2>S496>Isoform 2 of Bcl-2-associated transcription factor 1 IPI>Q9NYF8-3>S496>Isoform 3 of Bcl-2-associated transcription factor 1 IPI>E9PK09>S496>Uncharacter…
BCL2 associated transcription factor 1	K.ETQS*PEQVKSEK.L	S496*	HPRD:16544_1	9.12836e+06	5.35961e+06	11885196	6823742	12934970	1510035	5363746	7417998	11039142	4804505	4418744	6241745	0.587138	0.0544657	2	47605556	Q9NYF8	BCLAF1	16544_2	nucleus	regulation of transcription	protein binding		Manual Assigned Name:BCL2 associated transcription factor 1 HPRD>16544_1>S496>BCL2 associated transcription factor 1 HPRD>16544_2>S494>BCL2 associated transcription factor 1 IPI>Q9NYF8>S496>Bcl-2-associated transcription factor 1 IPI>Q9NYF8-2>S496>Isoform 2 of Bcl-2-associated transcription factor 1 IPI>Q9NYF8-3>S496>Isoform 3 of Bcl-2-associated transcription factor 1 IPI>E9PK09>S496>Uncharacter…
BCL2 associated transcription factor 1	K.DLFDY*SPPLHK.N	Y511*	HPRD:16544_1	6.97424e+06	3.63951e+06	3946400	3108424	5970448	3072891	7813316	2803959	10781938	5597940	6359087	3614314	0.52185	0.00780007	3	47605556	Q9NYF8	BCLAF1	16544_2	nucleus	regulation of transcription	protein binding		Manual Assigned Name:BCL2 associated transcription factor 1 HPRD>16544_1>Y511>BCL2 associated transcription factor 1 HPRD>16544_2>Y509>BCL2 associated transcription factor 1 IPI>Q9NYF8>Y511>Bcl-2-associated transcription factor 1 IPI>Q9NYF8-2>Y511>Isoform 2 of Bcl-2-associated transcription factor 1 IPI>Q9NYF8-3>Y511>Isoform 3 of Bcl-2-associated transcription factor 1 IPI>E9PK09>Y511>Uncharacter…
BCL2 associated transcription factor 1	K.DLFDYS*PPLHK.N	S512*	HPRD:16544_1	3.31502e+06	1.01874e+06	1626726	1473038	2701322	1095582	4730952	751410	4630021	1006270	2886086	767423	0.307312	0.000961352	2	47605556	Q9NYF8	BCLAF1	16544_2	nucleus	regulation of transcription	protein binding		Manual Assigned Name:BCL2 associated transcription factor 1 HPRD>16544_1>S512>BCL2 associated transcription factor 1 HPRD>16544_2>S510>BCL2 associated transcription factor 1 IPI>Q9NYF8>S512>Bcl-2-associated transcription factor 1 IPI>Q9NYF8-2>S512>Isoform 2 of Bcl-2-associated transcription factor 1 IPI>Q9NYF8-3>S512>Isoform 3 of Bcl-2-associated transcription factor 1 IPI>E9PK09>S512>Uncharacter…
BCL2 associated transcription factor 1	K.STFREES*PLR.I	S531*	HPRD:16544_1	7.19099e+06	2.71746e+06	5527256	2793924	5282539	2604142	9745044	2299550	8635592	3280685	6764541	2609013	0.377898	0.000140897	2	47605556	Q9NYF8	BCLAF1	16544_3	nucleus	regulation of transcription	protein binding		Manual Assigned Name:BCL2 associated transcription factor 1 HPRD>16544_1>S531>BCL2 associated transcription factor 1 HPRD>16544_2>S529>BCL2 associated transcription factor 1 HPRD>16544_3>S358>BCL2 associated transcription factor 1 SwissPROT>BCLF1_HUMAN>S358>Isoform 4 of Bcl-2-associated transcription factor 1 OS=Homo sapiens GN=BCLAF1 IPI>Q9NYF8>S531>Bcl-2-associated transcription factor 1 IPI>Q9…
BCL2 associated transcription factor 1	K.STFREES*PLR.I	S531*	HPRD:16544_1	9.01141e+06	3.74512e+06	6488929	3429564	6302508	3312791	12393048	2867565	9518509	4201194	10354035	4914487	0.415598	0.000658806	3	47605556	Q9NYF8	BCLAF1	16544_3	nucleus	regulation of transcription	protein binding		Manual Assigned Name:BCL2 associated transcription factor 1 HPRD>16544_1>S531>BCL2 associated transcription factor 1 HPRD>16544_2>S529>BCL2 associated transcription factor 1 HPRD>16544_3>S358>BCL2 associated transcription factor 1 SwissPROT>BCLF1_HUMAN>S358>Isoform 4 of Bcl-2-associated transcription factor 1 OS=Homo sapiens GN=BCLAF1 IPI>Q9NYF8>S531>Bcl-2-associated transcription factor 1 IPI>Q9…
BCL2 associated transcription factor 1	R.IDIS*PSTLRK.H	S658*	HPRD:16544_1	7.79757e+06	4.69314e+06	7290114	5418687	6249998	3787533	7572051	3862926	9232524	4676719	8643168	5719823	0.601872	0.00112518	3	47605556	Q9NYF8	BCLAF1	16544_3	nucleus	regulation of transcription	protein binding		Manual Assigned Name:BCL2 associated transcription factor 1 HPRD>16544_1>S658>BCL2 associated transcription factor 1 HPRD>16544_2>S656>BCL2 associated transcription factor 1 HPRD>16544_3>S485>BCL2 associated transcription factor 1 SwissPROT>BCLF1_HUMAN>S485>Isoform 4 of Bcl-2-associated transcription factor 1 OS=Homo sapiens GN=BCLAF1 IPI>Q9NYF8>S658>Bcl-2-associated transcription factor 1 IPI>Q9…
BCL2 associated transcription factor 1	R.RIDIS*PSTLR.K	S658*	HPRD:16544_1	1.52006e+07	1.04722e+07	15348261	10225266	11023587	7918875	16785168	9052039	19973413	11242598	12872418	13922030	0.688932	0.0135088	3	47605556	Q9NYF8	BCLAF1	16544_3	nucleus	regulation of transcription	protein binding		Manual Assigned Name:BCL2 associated transcription factor 1 HPRD>16544_1>S658>BCL2 associated transcription factor 1 HPRD>16544_2>S656>BCL2 associated transcription factor 1 HPRD>16544_3>S485>BCL2 associated transcription factor 1 SwissPROT>BCLF1_HUMAN>S485>Isoform 4 of Bcl-2-associated transcription factor 1 OS=Homo sapiens GN=BCLAF1 IPI>Q9NYF8>S658>Bcl-2-associated transcription factor 1 IPI>Q9…
BCL2 associated transcription factor 1	R.RIDIS*PSTLR.K	S658*	HPRD:16544_1	3.25266e+07	2.14361e+07	30843311	23960521	26970209	16240542	40322340	19093213	36002748	24342763	28494479	23543246	0.659031	0.00302793	2	47605556	Q9NYF8	BCLAF1	16544_3	nucleus	regulation of transcription	protein binding		Manual Assigned Name:BCL2 associated transcription factor 1 HPRD>16544_1>S658>BCL2 associated transcription factor 1 HPRD>16544_2>S656>BCL2 associated transcription factor 1 HPRD>16544_3>S485>BCL2 associated transcription factor 1 SwissPROT>BCLF1_HUMAN>S485>Isoform 4 of Bcl-2-associated transcription factor 1 OS=Homo sapiens GN=BCLAF1 IPI>Q9NYF8>S658>Bcl-2-associated transcription factor 1 IPI>Q9…
BCL2 associated transcription factor 1	R.IDIS*PSTLR.K	S658*	HPRD:16544_1	6.96793e+07	4.27668e+07	70007190	45333940	58932238	36191011	74772254	39965791	75118957	43031028	69565768	49312076	0.613766	0.000140706	2	47605556	Q9NYF8	BCLAF1	16544_3	nucleus	regulation of transcription	protein binding		Manual Assigned Name:BCL2 associated transcription factor 1 HPRD>16544_1>S658>BCL2 associated transcription factor 1 HPRD>16544_2>S656>BCL2 associated transcription factor 1 HPRD>16544_3>S485>BCL2 associated transcription factor 1 SwissPROT>BCLF1_HUMAN>S485>Isoform 4 of Bcl-2-associated transcription factor 1 OS=Homo sapiens GN=BCLAF1 IPI>Q9NYF8>S658>Bcl-2-associated transcription factor 1 IPI>Q9…
BCL6 corepressor	K.DGS*SPPLLEK.Q	S422*	HPRD:06458_1	2.97399e+07	4.8693e+06	29539150	6201928	24528091	3600366	25227798	4095205	37748102	4736075	31656510	5712946	0.163729	4.99393e-06	2	57012588	Q6W2J9	BCOR	06458_2	nucleus	regulation of transcription	protein binding		Manual Assigned Name:BCL6 corepressor HPRD>06458_1>S422>BCL6 corepressor HPRD>06458_2>S422>BCL6 corepressor SwissPROT>BCOR_HUMAN>S422>Isoform 4 of BCL-6 corepressor OS=Homo sapiens GN=BCOR IPI>Q6W2J9>S422>BCL-6 corepressor IPI>H7BYY2>S422> IPI>Q6W2J9-2>S422>Isoform 2 of BCL-6 corepressor IPI>Q6W2J9-3>S422>Isoform 3 of BCL-6 corepressor IPI>Q6W2J9-4>S422>Isoform 4 of BCL-6 corepressor NCBI>5701258…
BCL6 corepressor	K.DGSS*PPLLEK.Q	S423*	HPRD:06458_1	2.97529e+07	4.86516e+06	29603377	6201928	24528577	3600366	25227798	4074493	37748102	4736075	31656510	5712946	0.163519	4.99393e-06	2	57012588	Q6W2J9	BCOR	06458_2	nucleus	regulation of transcription	protein binding		Manual Assigned Name:BCL6 corepressor HPRD>06458_1>S423>BCL6 corepressor HPRD>06458_2>S423>BCL6 corepressor SwissPROT>BCOR_HUMAN>S423>Isoform 4 of BCL-6 corepressor OS=Homo sapiens GN=BCOR IPI>Q6W2J9>S423>BCL-6 corepressor IPI>H7BYY2>S423> IPI>Q6W2J9-2>S423>Isoform 2 of BCL-6 corepressor IPI>Q6W2J9-3>S423>Isoform 3 of BCL-6 corepressor IPI>Q6W2J9-4>S423>Isoform 4 of BCL-6 corepressor NCBI>5701258…
BCL6 corepressor	R.KVS*GDSSHT*ETTAEEVPEDPLLK.A	S1139T1145	HPRD:06458_1	1.68318e+06	63969.2	1676065	89659	1407122	32179	1967697		1661296	90525	1703701	43513	0.038005	1.044e-05	3	57012588	Q6W2J9	BCOR	06458_1	nucleus	regulation of transcription	protein binding		Manual Assigned Name:BCL6 corepressor HPRD>06458_1>S1139T1145>BCL6 corepressor SwissPROT>BCOR_HUMAN>S1121T1127>Isoform 4 of BCL-6 corepressor OS=Homo sapiens GN=BCOR IPI>Q6W2J9>S1139T1145>BCL-6 corepressor IPI>H7BYY2>S1139T1145> IPI>H7C2V9>S1139T1145> IPI>Q6W2J9-2>S1139T1145>Isoform 2 of BCL-6 corepressor IPI>Q6W2J9-4>S1139T1145>Isoform 4 of BCL-6 corepressor IPI>A6NE70>S1139T1145>Uncharacterized…
BCL6 corepressor	R.KVSGDS*SHTET*TAEEVPEDPLLK.A	S1142T1147	HPRD:06458_1	1.68784e+06	63969.2	1688962	89659	1407122	32179	1967697		1661296	90525	1714099	43513	0.0379001	1.044e-05	3	57012588	Q6W2J9	BCOR	06458_1	nucleus	regulation of transcription	protein binding		Manual Assigned Name:BCL6 corepressor HPRD>06458_1>S1142T1147>BCL6 corepressor SwissPROT>BCOR_HUMAN>S1124T1129>Isoform 4 of BCL-6 corepressor OS=Homo sapiens GN=BCOR IPI>Q6W2J9>S1142T1147>BCL-6 corepressor IPI>H7BYY2>S1142T1147> IPI>H7C2V9>S1142T1147> IPI>Q6W2J9-2>S1142T1147>Isoform 2 of BCL-6 corepressor IPI>Q6W2J9-4>S1142T1147>Isoform 4 of BCL-6 corepressor IPI>A6NE70>S1142T1147>Uncharacterized…
BCL6 corepressor	R.KVSGDSS*HTET*TAEEVPEDPLLK.A	S1143T1147	HPRD:06458_1	1.68174e+06	63969.2	1688962	89659	1407122	32179	1936685		1661296	90525	1714648	43513	0.0380374	1.044e-05	3	57012588	Q6W2J9	BCOR	06458_1	nucleus	regulation of transcription	protein binding		Manual Assigned Name:BCL6 corepressor HPRD>06458_1>S1143T1147>BCL6 corepressor SwissPROT>BCOR_HUMAN>S1125T1129>Isoform 4 of BCL-6 corepressor OS=Homo sapiens GN=BCOR IPI>Q6W2J9>S1143T1147>BCL-6 corepressor IPI>H7BYY2>S1143T1147> IPI>H7C2V9>S1143T1147> IPI>Q6W2J9-2>S1143T1147>Isoform 2 of BCL-6 corepressor IPI>Q6W2J9-4>S1143T1147>Isoform 4 of BCL-6 corepressor IPI>A6NE70>S1143T1147>Uncharacterized…
BCR	R.GRSS*ES*SCGVDGDYEDAELNPR.F	S236S238*	HPRD:01044_1	3.42629e+06	5.55096e+06	5009850	6262980	3124229	2854002	5704963	5002247	2525550	5698632	766855	7936958	1.62011	0.0520894	3	143811366	A9UF01	BCR/ABL	01044_2	intracellular	protein amino acid phosphorylation	ATP binding	Pathways in cancer Chronic myeloid leukemia	Manual Assigned Name:BCR HPRD>01044_1>S236S238>BCR HPRD>01044_2>S236S238>BCR SwissPROT>BCR_HUMAN>S236S238>Isoform 2 of Breakpoint cluster region protein OS=Homo sapiens GN=BCR IPI>A9UF01>S236S238>BCR/ABL fusion protein isoform X8 IPI>A9UF04>S236S238>BCR/ABL fusion protein isoform Y2 IPI>A9UF05>S236S238>BCR/ABL fusion protein isoform Y3 IPI>P11274>S236S238>Breakpoint cluster region protein IPI>P11…
BCR	R.GRSSES*S*CGVDGDYEDAELNPR.F	S238S239*	HPRD:01044_1	3.42629e+06	5.54651e+06	5009850	6262980	3124229	2854002	5704963	5002247	2525550	5698632	766855	7914694	1.61881	0.0521233	3	143811366	A9UF01	BCR/ABL	01044_2	intracellular	protein amino acid phosphorylation	ATP binding	Pathways in cancer Chronic myeloid leukemia	Manual Assigned Name:BCR HPRD>01044_1>S238S239>BCR HPRD>01044_2>S238S239>BCR SwissPROT>BCR_HUMAN>S238S239>Isoform 2 of Breakpoint cluster region protein OS=Homo sapiens GN=BCR IPI>A9UF01>S238S239>BCR/ABL fusion protein isoform X8 IPI>A9UF04>S238S239>BCR/ABL fusion protein isoform Y2 IPI>A9UF05>S238S239>BCR/ABL fusion protein isoform Y3 IPI>P11274>S238S239>Breakpoint cluster region protein IPI>P11…
BCR	K.NSLETLLY*KPVDR.V	Y644*	HPRD:01044_1	5.44772e+06	7.46481e+06	3445565	6128355	4358827	5073455	6831596	6162648	8237080	11857494	4365509	8102111	1.37026	0.0603015	3	143811366	H0Y2V4	BCR	01044_2	intracellular	protein amino acid phosphorylation signal transduction intracellular signaling cascade	ATP binding protein serine/threonine kinase activity guanyl-nucleotide exchange factor activity	Pathways in cancer Chronic myeloid leukemia	Manual Assigned Name:BCR HPRD>01044_1>Y644>BCR HPRD>01044_2>Y644>BCR SwissPROT>BCR_HUMAN>Y644>Isoform 2 of Breakpoint cluster region protein OS=Homo sapiens GN=BCR IPI>H0Y2V4>Y309> IPI>P11274>Y309>Breakpoint cluster region protein IPI>H0Y554>Y309> IPI>P11274-2>Y309>Isoform 2 of Breakpoint cluster region protein NCBI>143811366>Y644>Breakpoint cluster region protein (Renal carcinoma antigen NY-REN-…
BCR	K.NSLETLLY*KPVDR.V	Y644*	HPRD:01044_1	1.74591e+06	3.65764e+06	2325073	4097659	1065720	1541134	1117244	5012744	2704320	2113008	1517207	5523655	2.09497	0.0230541	2	143811366	H0Y2V4	BCR	01044_2	intracellular	protein amino acid phosphorylation signal transduction intracellular signaling cascade	ATP binding protein serine/threonine kinase activity guanyl-nucleotide exchange factor activity	Pathways in cancer Chronic myeloid leukemia	Manual Assigned Name:BCR HPRD>01044_1>Y644>BCR HPRD>01044_2>Y644>BCR SwissPROT>BCR_HUMAN>Y644>Isoform 2 of Breakpoint cluster region protein OS=Homo sapiens GN=BCR IPI>H0Y2V4>Y309> IPI>P11274>Y309>Breakpoint cluster region protein IPI>H0Y554>Y309> IPI>P11274-2>Y309>Isoform 2 of Breakpoint cluster region protein NCBI>143811366>Y644>Breakpoint cluster region protein (Renal carcinoma antigen NY-REN-…
Beta adaptin 3A	K.NFY*ESDDDQKEK.T	Y274*	HPRD:04551_1	3.93246e+06	2.71763e+06	2581996	2023436	3500989	2894021	4406975	1872517	5186105	3396244	3986239	3401930	0.691076	0.024911	3	254763431	O00203	AP3B1	04551_1	membrane membrane coat	transport intracellular protein transport	protein binding	Lysosome	Manual Assigned Name:Beta adaptin 3A HPRD>04551_1>Y274>Beta adaptin 3A IPI>O00203>Y274>AP-3 complex subunit beta-1 IPI>E5RJ68>Y274>Uncharacterized protein IPI>F5GXG9>Y274>Uncharacterized protein IPI>F5H093>Y274>Uncharacterized protein NCBI>254763431>Y274>RecName: Full=AP-3 complex subunit beta-1; AltName: Full=Adapter-related protein complex 3 subunit beta-1; AltName: Full=Adaptor protein complex…
Beta arrestin 1	K.GM#KDDKEEEEDGT*GSPQLNNR.-	T410*	HPRD:00146_1	3.47566e+06	805393	2222691	86515	3557514	916942	4672248	1016984	4163299	1145906	2762534	860617	0.231724	0.00509827	3	20141238	J3KPP7	ARRB1	00146_2	cytoplasm	signal transduction	protein binding	Endocytosis Chemokine signaling pathway MAPK signaling pathway	Manual Assigned Name:Beta arrestin 1 HPRD>00146_1>T410>Beta arrestin 1 HPRD>00146_2>T402>Beta arrestin 1 SwissPROT>ARRB1_HUMAN>T402>Isoform 1B of Beta-arrestin-1 OS=Homo sapiens GN=ARRB1 IPI>J3KPP7>T410> IPI>P49407>T410>Beta-arrestin-1 IPI>P49407-2>T410>Isoform 1B of Beta-arrestin-1 NCBI>20141238>T410>Beta-arrestin 1 (Arrestin, beta 1) NCBI>209944101>T402>arrestin beta 1 transcript variant 2 [Hom…
BHC110	R.EMDES*LANLSEDEYYS*EEERNAK.A	S126S137*	HPRD:09800_1	1.10738e+07	1.0749e+07	8265598	11265734	9502952	3724687	13856931	11934342	16164160	15481861	7579514	11338496	0.970669	0.203996	3	51315808	O60341	KDM1A	09800_2	nucleus	oxidation reduction	protein binding oxidoreductase activity transcription factor activity		Manual Assigned Name:BHC110 HPRD>09800_1>S126S137>BHC110 HPRD>09800_2>S126S137>BHC110 SwissPROT>KDM1A_HUMAN>S126S137>Isoform 2 of Lysine-specific histone demethylase 1A OS=Homo sapiens GN=KDM1A SwissPROT>LSD1_HUMAN>S126S137>Lysine-specific histone demethylase 1 (EC 1.-.-.-) (Amine oxidase flavin containing domain protein 2) (AOF2 protein) (BRAF35-HDAC complex protein BHC110) IPI>O60341>S126S137>L…
BHC110	R.EM#DES*LANLSEDEYYS*EEER.N	S126S137*	HPRD:09800_1	5.51111e+06	1.3162e+06	3240061	884953	7353216	736168	3968522	1195544	9075313	1427932	3918421	2336411	0.238827	0.000812497	3	51315808	O60341	KDM1A	09800_2	nucleus	oxidation reduction	protein binding oxidoreductase activity transcription factor activity		Manual Assigned Name:BHC110 HPRD>09800_1>S126S137>BHC110 HPRD>09800_2>S126S137>BHC110 SwissPROT>KDM1A_HUMAN>S126S137>Isoform 2 of Lysine-specific histone demethylase 1A OS=Homo sapiens GN=KDM1A SwissPROT>LSD1_HUMAN>S126S137>Lysine-specific histone demethylase 1 (EC 1.-.-.-) (Amine oxidase flavin containing domain protein 2) (AOF2 protein) (BRAF35-HDAC complex protein BHC110) IPI>O60341>S126S137>L…
BHC110	R.EMDES*LANLSEDEY*YSEEERNAK.A	S126Y135*	HPRD:09800_1	1.10738e+07	1.0749e+07	8265598	11265734	9502952	3724687	13856931	11934342	16164160	15481861	7579514	11338496	0.970669	0.203996	3	51315808	O60341	KDM1A	09800_2	nucleus	oxidation reduction	protein binding oxidoreductase activity transcription factor activity		Manual Assigned Name:BHC110 HPRD>09800_1>S126Y135>BHC110 HPRD>09800_2>S126Y135>BHC110 SwissPROT>KDM1A_HUMAN>S126Y135>Isoform 2 of Lysine-specific histone demethylase 1A OS=Homo sapiens GN=KDM1A SwissPROT>LSD1_HUMAN>S126Y135>Lysine-specific histone demethylase 1 (EC 1.-.-.-) (Amine oxidase flavin containing domain protein 2) (AOF2 protein) (BRAF35-HDAC complex protein BHC110) IPI>O60341>S126Y135>L…
BHC110	R.EMDES*LANLSEDEYYS*EEER.N	S126S137*	HPRD:09800_1	1.62407e+07	5.98012e+06	9584601	6006016	16128700	2389313	19951905	4674735	21275559	9264189	14262711	7566353	0.368218	0.00292831	3	51315808	O60341	KDM1A	09800_2	nucleus	oxidation reduction	protein binding oxidoreductase activity transcription factor activity		Manual Assigned Name:BHC110 HPRD>09800_1>S126S137>BHC110 HPRD>09800_2>S126S137>BHC110 SwissPROT>KDM1A_HUMAN>S126S137>Isoform 2 of Lysine-specific histone demethylase 1A OS=Homo sapiens GN=KDM1A SwissPROT>LSD1_HUMAN>S126S137>Lysine-specific histone demethylase 1 (EC 1.-.-.-) (Amine oxidase flavin containing domain protein 2) (AOF2 protein) (BRAF35-HDAC complex protein BHC110) IPI>O60341>S126S137>L…
BHC110	R.EMDES*LANLSEDEYY*SEEERNAK.A	S126Y136*	HPRD:09800_1	1.1076e+07	1.0749e+07	8265598	11265734	9502952	3724687	13868010	11934342	16164160	15481861	7579514	11338496	0.970475	0.203977	3	51315808	O60341	KDM1A	09800_2	nucleus	oxidation reduction	protein binding oxidoreductase activity transcription factor activity		Manual Assigned Name:BHC110 HPRD>09800_1>S126Y136>BHC110 HPRD>09800_2>S126Y136>BHC110 SwissPROT>KDM1A_HUMAN>S126Y136>Isoform 2 of Lysine-specific histone demethylase 1A OS=Homo sapiens GN=KDM1A SwissPROT>LSD1_HUMAN>S126Y136>Lysine-specific histone demethylase 1 (EC 1.-.-.-) (Amine oxidase flavin containing domain protein 2) (AOF2 protein) (BRAF35-HDAC complex protein BHC110) IPI>O60341>S126Y136>L…
BHC110	R.EMDESLANLS*EDEYYS*EEER.N	S131S137*	HPRD:09800_1	1.62407e+07	5.97718e+06	9584601	6006016	16128700	2389313	19951905	4660026	21275559	9264189	14262711	7566353	0.368037	0.00292517	3	51315808	O60341	KDM1A	09800_2	nucleus	oxidation reduction	protein binding oxidoreductase activity transcription factor activity		Manual Assigned Name:BHC110 HPRD>09800_1>S131S137>BHC110 HPRD>09800_2>S131S137>BHC110 SwissPROT>KDM1A_HUMAN>S131S137>Isoform 2 of Lysine-specific histone demethylase 1A OS=Homo sapiens GN=KDM1A SwissPROT>LSD1_HUMAN>S131S137>Lysine-specific histone demethylase 1 (EC 1.-.-.-) (Amine oxidase flavin containing domain protein 2) (AOF2 protein) (BRAF35-HDAC complex protein BHC110) IPI>O60341>S131S137>L…
BHC110	R.EMDESLANLS*EDEYYS*EEER.N	S131S137*	HPRD:09800_1	2.59934e+06	1.22141e+06	1138542	885168	2812000	330215	3981041	1530749	3546115	2450728	1519016	910177	0.469891	0.0290199	2	51315808	O60341	KDM1A	09800_2	nucleus	oxidation reduction	protein binding oxidoreductase activity transcription factor activity		Manual Assigned Name:BHC110 HPRD>09800_1>S131S137>BHC110 HPRD>09800_2>S131S137>BHC110 SwissPROT>KDM1A_HUMAN>S131S137>Isoform 2 of Lysine-specific histone demethylase 1A OS=Homo sapiens GN=KDM1A SwissPROT>LSD1_HUMAN>S131S137>Lysine-specific histone demethylase 1 (EC 1.-.-.-) (Amine oxidase flavin containing domain protein 2) (AOF2 protein) (BRAF35-HDAC complex protein BHC110) IPI>O60341>S131S137>L…
BHC110	R.EM#DESLANLS*EDEYY*SEEERNAK.A	S131Y136*	HPRD:09800_1	6.91279e+06	3.42702e+06	5463658	4728352	4952517	2726445	7598686	4509800	9938680	2442712	6610401	2727794	0.495751	0.00308666	3	51315808	O60341	KDM1A	09800_2	nucleus	oxidation reduction	protein binding oxidoreductase activity transcription factor activity		Manual Assigned Name:BHC110 HPRD>09800_1>S131Y136>BHC110 HPRD>09800_2>S131Y136>BHC110 SwissPROT>KDM1A_HUMAN>S131Y136>Isoform 2 of Lysine-specific histone demethylase 1A OS=Homo sapiens GN=KDM1A SwissPROT>LSD1_HUMAN>S131Y136>Lysine-specific histone demethylase 1 (EC 1.-.-.-) (Amine oxidase flavin containing domain protein 2) (AOF2 protein) (BRAF35-HDAC complex protein BHC110) IPI>O60341>S131Y136>L…
BHC110	R.EM#DESLANLS*EDEYYS*EEER.N	S131S137*	HPRD:09800_1	5.4914e+06	1.29073e+06	3250818	883468	7268075	730428	4004277	1082416	9015403	1427932	3918421	2329412	0.235046	0.000749307	3	51315808	O60341	KDM1A	09800_2	nucleus	oxidation reduction	protein binding oxidoreductase activity transcription factor activity		Manual Assigned Name:BHC110 HPRD>09800_1>S131S137>BHC110 HPRD>09800_2>S131S137>BHC110 SwissPROT>KDM1A_HUMAN>S131S137>Isoform 2 of Lysine-specific histone demethylase 1A OS=Homo sapiens GN=KDM1A SwissPROT>LSD1_HUMAN>S131S137>Lysine-specific histone demethylase 1 (EC 1.-.-.-) (Amine oxidase flavin containing domain protein 2) (AOF2 protein) (BRAF35-HDAC complex protein BHC110) IPI>O60341>S131S137>L…
BHC110	R.EM#DESLANLS*EDEY*YSEEERNAK.A	S131Y135*	HPRD:09800_1	6.94835e+06	4.00068e+06	5463658	4728352	4812305	2726445	7678984	4509800	9938680	5289584	6848124	2749245	0.575775	0.00923184	3	51315808	O60341	KDM1A	09800_2	nucleus	oxidation reduction	protein binding oxidoreductase activity transcription factor activity		Manual Assigned Name:BHC110 HPRD>09800_1>S131Y135>BHC110 HPRD>09800_2>S131Y135>BHC110 SwissPROT>KDM1A_HUMAN>S131Y135>Isoform 2 of Lysine-specific histone demethylase 1A OS=Homo sapiens GN=KDM1A SwissPROT>LSD1_HUMAN>S131Y135>Lysine-specific histone demethylase 1 (EC 1.-.-.-) (Amine oxidase flavin containing domain protein 2) (AOF2 protein) (BRAF35-HDAC complex protein BHC110) IPI>O60341>S131Y135>L…
BHC110	R.EM#DESLANLSEDEY*Y*SEEERNAK.A	Y135Y136*	HPRD:09800_1	6.96109e+06	3.43023e+06	5505623	4728352	4963961	2726445	7558835	4504388	9928900	2442712	6848124	2749245	0.492772	0.00287606	3	51315808	O60341	KDM1A	09800_2	nucleus	oxidation reduction	protein binding oxidoreductase activity transcription factor activity		Manual Assigned Name:BHC110 HPRD>09800_1>Y135Y136>BHC110 HPRD>09800_2>Y135Y136>BHC110 SwissPROT>KDM1A_HUMAN>Y135Y136>Isoform 2 of Lysine-specific histone demethylase 1A OS=Homo sapiens GN=KDM1A SwissPROT>LSD1_HUMAN>Y135Y136>Lysine-specific histone demethylase 1 (EC 1.-.-.-) (Amine oxidase flavin containing domain protein 2) (AOF2 protein) (BRAF35-HDAC complex protein BHC110) IPI>O60341>Y135Y136>L…
BHC110	R.EMDESLANLSEDEYY*S*EEER.N	Y136S137*	HPRD:09800_1	1.62407e+07	5.97651e+06	9584601	6006016	16128700	2389313	19951905	4674735	21275559	9246129	14262711	7566353	0.367996	0.00291673	3	51315808	O60341	KDM1A	09800_2	nucleus	oxidation reduction	protein binding oxidoreductase activity transcription factor activity		Manual Assigned Name:BHC110 HPRD>09800_1>Y136S137>BHC110 HPRD>09800_2>Y136S137>BHC110 SwissPROT>KDM1A_HUMAN>Y136S137>Isoform 2 of Lysine-specific histone demethylase 1A OS=Homo sapiens GN=KDM1A SwissPROT>LSD1_HUMAN>Y136S137>Lysine-specific histone demethylase 1 (EC 1.-.-.-) (Amine oxidase flavin containing domain protein 2) (AOF2 protein) (BRAF35-HDAC complex protein BHC110) IPI>O60341>Y136S137>L…
BHC110	R.QATPGVPAQQS*PSM.-	S849	HPRD:09800_1	1.66765e+07	4.29077e+06	17581889	5041021	12945429	1903846	16831838	3865029	20253055	4740321	15770337	5903620	0.257294	0.000194398	2	51315808	O60341	KDM1A	09800_2	nucleus	oxidation reduction	protein binding oxidoreductase activity transcription factor activity		Manual Assigned Name:BHC110 HPRD>09800_1>S849>BHC110 HPRD>09800_2>S873>BHC110 SwissPROT>KDM1A_HUMAN>S873>Isoform 2 of Lysine-specific histone demethylase 1A OS=Homo sapiens GN=KDM1A SwissPROT>LSD1_HUMAN>S849>Lysine-specific histone demethylase 1 (EC 1.-.-.-) (Amine oxidase flavin containing domain protein 2) (AOF2 protein) (BRAF35-HDAC complex protein BHC110) IPI>O60341>S849>Lysine-specific histo…
BIN2	R.S*LVISPPVR.T	S259	HPRD:05805_1	4.68994e+06	4.09766e+06	125733	4549316	5899430	4186796	9199413	3717491	282672	5085434	7942445	2949254	0.873713	0.114779	2	143811367	Q9UBW5	BIN2	05805_1	cytoplasm	multicellular organismal development	protein binding		Manual Assigned Name:BIN2 HPRD>05805_1>S259>BIN2 SwissPROT>BIN2_HUMAN>S227>Isoform 2 of Bridging integrator 2 OS=Homo sapiens GN=BIN2 IPI>Q9UBW5>S259>Bridging integrator 2 IPI>Q9UBW5-2>S259>Isoform 2 of Bridging integrator 2 IPI>F5H0W4>S259>Uncharacterized protein NCBI>143811367>S259>Bridging integrator 2 (Breast cancer-associated protein 1) NCBI>5852834>S258>bridging integrator-2 [Homo sapiens] …
BIN2	R.ASLGT*GTASPR.T	T454	HPRD:05805_1	144923	8.66631e+06	134288	9905988	146529	9018538		6162509	153950	7951540		10292969	59.7995	1.36066e-06	2	143811367	Q9UBW5	BIN2	05805_1	cytoplasm	multicellular organismal development	protein binding		Manual Assigned Name:BIN2 HPRD>05805_1>T454>BIN2 SwissPROT>BIN2_HUMAN>T422>Isoform 2 of Bridging integrator 2 OS=Homo sapiens GN=BIN2 IPI>Q9UBW5>T454>Bridging integrator 2 IPI>Q9UBW5-2>T454>Isoform 2 of Bridging integrator 2 IPI>F5H0W4>T454>Uncharacterized protein NCBI>143811367>T454>Bridging integrator 2 (Breast cancer-associated protein 1) NCBI>5852834>T453>bridging integrator-2 [Homo sapiens] …
BIN2	R.ASLGTGTAS*PR.T	S458	HPRD:05805_1	144923	8.66577e+06	134288	9903447	146529	9018538		6155585	153950	7955946		10295337	59.7958	1.36066e-06	2	143811367	Q9UBW5	BIN2	05805_1	cytoplasm	multicellular organismal development	protein binding		Manual Assigned Name:BIN2 HPRD>05805_1>S458>BIN2 SwissPROT>BIN2_HUMAN>S426>Isoform 2 of Bridging integrator 2 OS=Homo sapiens GN=BIN2 IPI>Q9UBW5>S458>Bridging integrator 2 IPI>Q9UBW5-2>S458>Isoform 2 of Bridging integrator 2 IPI>F5H0W4>S458>Uncharacterized protein NCBI>143811367>S458>Bridging integrator 2 (Breast cancer-associated protein 1) NCBI>5852834>S457>bridging integrator-2 [Homo sapiens] …
Bin3, bicoid-interacting 3, homolog	R.CAPS*AGSPAAAVGRES*PGAAATSSSGPQAQQHR.G	S57S69*	HPRD:07889_1	1.2753e+07	4.31373e+06	14705863	4725710	11471610	2446416	11726067	3956053	13434516	4584701	12426868	5855792	0.338253	0.000124091	4	74758999	Q7L2J0	MEPCE	07889_1	nucleus	spliceosomal snRNP biogenesis	transferase activity		Manual Assigned Name:Bin3, bicoid-interacting 3, homolog HPRD>07889_1>S57S69>Bin3, bicoid-interacting 3, homolog SwissPROT>MEPCE_HUMAN>S57S69>7SK snRNA methylphosphate capping enzyme OS=Homo sapiens GN=MEPCE PE=1 SV=1 IPI>Q7L2J0>S57S69>7SK snRNA methylphosphate capping enzyme NCBI>74758999>S57S69>7SK snRNA methylphosphate capping enzyme (MePCE) (Bin3 homolog) (Bicoid-interacting protein 3 homolog…
Bin3, bicoid-interacting 3, homolog	R.CAPS*AGS*PAAAVGRESPGAAATSSSGPQAQQHR.G	S57S60*	HPRD:07889_1	1.27515e+07	4.31373e+06	14698460	4725710	11471610	2446416	11726067	3956053	13434516	4584701	12426868	5855792	0.338292	0.000124091	4	74758999	Q7L2J0	MEPCE	07889_1	nucleus	spliceosomal snRNP biogenesis	transferase activity		Manual Assigned Name:Bin3, bicoid-interacting 3, homolog HPRD>07889_1>S57S60>Bin3, bicoid-interacting 3, homolog SwissPROT>MEPCE_HUMAN>S57S60>7SK snRNA methylphosphate capping enzyme OS=Homo sapiens GN=MEPCE PE=1 SV=1 IPI>Q7L2J0>S57S60>7SK snRNA methylphosphate capping enzyme NCBI>74758999>S57S60>7SK snRNA methylphosphate capping enzyme (MePCE) (Bin3 homolog) (Bicoid-interacting protein 3 homolog…
Bin3, bicoid-interacting 3, homolog	R.CAPSAGS*PAAAVGRES*PGAAATSSSGPQAQQHR.G	S60S69*	HPRD:07889_1	1.27559e+07	4.32103e+06	14720215	4725710	11471610	2446416	11726067	3956053	13434516	4584701	12426868	5892283	0.338749	0.00012695	4	74758999	Q7L2J0	MEPCE	07889_1	nucleus	spliceosomal snRNP biogenesis	transferase activity		Manual Assigned Name:Bin3, bicoid-interacting 3, homolog HPRD>07889_1>S60S69>Bin3, bicoid-interacting 3, homolog SwissPROT>MEPCE_HUMAN>S60S69>7SK snRNA methylphosphate capping enzyme OS=Homo sapiens GN=MEPCE PE=1 SV=1 IPI>Q7L2J0>S60S69>7SK snRNA methylphosphate capping enzyme NCBI>74758999>S60S69>7SK snRNA methylphosphate capping enzyme (MePCE) (Bin3 homolog) (Bicoid-interacting protein 3 homolog…
Bin3, bicoid-interacting 3, homolog	R.TLNAET*PKS*SPLPAK.G	T213S216	HPRD:07889_1	1.11528e+07	1.38076e+06	11930164	1665221	10845079	1419689	14730685	1134246	10328108	1422040	7930006	1262613	0.123804	1.86515e-06	2	74758999	Q7L2J0	MEPCE	07889_1	nucleus	spliceosomal snRNP biogenesis	transferase activity		Manual Assigned Name:Bin3, bicoid-interacting 3, homolog HPRD>07889_1>T213S216>Bin3, bicoid-interacting 3, homolog SwissPROT>MEPCE_HUMAN>T213S216>7SK snRNA methylphosphate capping enzyme OS=Homo sapiens GN=MEPCE PE=1 SV=1 IPI>Q7L2J0>T213S216>7SK snRNA methylphosphate capping enzyme NCBI>74758999>T213S216>7SK snRNA methylphosphate capping enzyme (MePCE) (Bin3 homolog) (Bicoid-interacting protein 3…
Bin3, bicoid-interacting 3, homolog	R.TLNAET*PKSS*PLPAK.G	T213S217	HPRD:07889_1	1.11528e+07	1.38076e+06	11930164	1665221	10845079	1419689	14730685	1134246	10328108	1422040	7930006	1262613	0.123804	1.86515e-06	2	74758999	Q7L2J0	MEPCE	07889_1	nucleus	spliceosomal snRNP biogenesis	transferase activity		Manual Assigned Name:Bin3, bicoid-interacting 3, homolog HPRD>07889_1>T213S217>Bin3, bicoid-interacting 3, homolog SwissPROT>MEPCE_HUMAN>T213S217>7SK snRNA methylphosphate capping enzyme OS=Homo sapiens GN=MEPCE PE=1 SV=1 IPI>Q7L2J0>T213S217>7SK snRNA methylphosphate capping enzyme NCBI>74758999>T213S217>7SK snRNA methylphosphate capping enzyme (MePCE) (Bin3 homolog) (Bicoid-interacting protein 3…
Block of proliferation 1	R.IGDEYAEDS*S*DEEDIR.N	S126S127*	HPRD:16558_1	2.45986e+07	1.22071e+07	13971438	13831998	23617548	8096881	34781038	10591090	29630759	15001901	20992104	13513743	0.496253	0.0043985	2	23830903	Q96Q25	KM-PA-2	16558_1	nucleus	cell proliferation	protein binding		Manual Assigned Name:Block of proliferation 1 HPRD>16558_1>S126S127>Block of proliferation 1 SwissPROT>BOP1_HUMAN>S126S127>Ribosome biogenesis protein BOP1 OS=Homo sapiens GN=BOP1 PE=1 SV=2 IPI>Q96Q25>S14S15>KM-PA-2 protein IPI>Q14137>S14S15>Ribosome biogenesis protein BOP1 IPI>E9PIF8>S14S15>Uncharacterized protein NCBI>23830903>S126S127>Block of proliferation 1 NCBI>38197040>S66S67>BOP1 protein …
Blocked early in transport 1 homolog	R.AQS*PGAVEEILDR.E	S9	HPRD:16547_1	633336	3.39642e+06	377577	8682817	578188	690328	532627	7436922	792076	153256	886213	18769	5.36274	0.236581	2	74734714	H7BXT7	BET1L	16547_2	integral to membrane Golgi membrane	transport protein amino acid dephosphorylation	SNAP receptor activity	SNARE interactions in vesicular transport	Manual Assigned Name:Blocked early in transport 1 homolog HPRD>16547_1>S9>Blocked early in transport 1 homolog HPRD>16547_2>S9>Blocked early in transport 1 homolog SwissPROT>BET1L_HUMAN>S9>BET1-like protein OS=Homo sapiens GN=BET1L PE=1 SV=1 IPI>H7BXT7>S9> IPI>Q9NYM9>S9>BET1-like protein IPI>B8ZZS0>S9>Uncharacterized protein IPI>E9PHY4>S9>Uncharacterized protein NCBI>74734714>S9>BET1-like protein…
BLOS3	R.VAGEAAET*DS*EPEPEPEPTAAPR.D	T63S65*	HPRD:12527_1	4.11306e+06	1.08078e+06	3285881	709791	3685258	640946	6137264	1228497	4278332	1194005	3178585	1630677	0.262768	0.000246638	2	74749299	Q6QNY0	BLOC1S3	12527_1	cytoplasm	response to drug	protein binding		Manual Assigned Name:BLOS3 HPRD>12527_1>T63S65>BLOS3 SwissPROT>BL1S3_HUMAN>T63S65>Biogenesis of lysosome-related organelles complex 1 subunit 3 OS=Homo sapiens GN=BLOC1S3 PE=1 SV=1 IPI>Q6QNY0>T63S65>Biogenesis of lysosome-related organelles complex 1 subunit 3 NCBI>74749299>T63S65>Biogenesis of lysosome-related organelles complex-1 subunit 3 (BLOC subunit 3) NCBI>223462705>T63S65>BLOC1S3 protein …
BLOS3	R.VAGEAAET*DS*EPEPEPEPTAAPR.D	T63S65*	HPRD:12527_1	6.64097e+07	2.26585e+07	49862841	24937349	62057633	12002158	87022257	18652593	77704009	26749123	55401967	30951119	0.341192	0.000485404	3	74749299	Q6QNY0	BLOC1S3	12527_1	cytoplasm	response to drug	protein binding		Manual Assigned Name:BLOS3 HPRD>12527_1>T63S65>BLOS3 SwissPROT>BL1S3_HUMAN>T63S65>Biogenesis of lysosome-related organelles complex 1 subunit 3 OS=Homo sapiens GN=BLOC1S3 PE=1 SV=1 IPI>Q6QNY0>T63S65>Biogenesis of lysosome-related organelles complex 1 subunit 3 NCBI>74749299>T63S65>Biogenesis of lysosome-related organelles complex-1 subunit 3 (BLOC subunit 3) NCBI>223462705>T63S65>BLOC1S3 protein …
BMP2 inducible protein kinase	R.SLQKLS*S*R.Q	S979S980	HPRD:09828_1	1.42084e+07	1.48959e+06	7608674	2585276	15096281	72885	13039193	1009606	22314066	1385747	12983663	2394412	0.104839	0.00260429	2	34222653	Q9NSY1	BMP2K	09828_1	nucleus	protein amino acid phosphorylation regulation of bone mineralization	ATP binding protein kinase activity		Manual Assigned Name:BMP2 inducible protein kinase HPRD>09828_1>S979S980>BMP2 inducible protein kinase SwissPROT>BM2KL_HUMAN>S229S230>Putative BMP-2-inducible kinase-like protein OS=Homo sapiens GN=BMP2KL PE=5 SV=2 IPI>Q9NSY1>S979S980>BMP-2-inducible protein kinase IPI>H0Y9P1>S979S980> IPI>Q5H9B9>S979S980>Putative BMP-2-inducible kinase-like protein NCBI>34222653>S979S980>BMP-2 inducible protein …
BMS1 like ribosome assembly protein	K.AGLS*PANCQSDRVNLEK.S	S552	HPRD:10689_1	2.72445e+06	2.07334e+06	3861661	2278703	2232495	1530242	2419090	1848925	1941021	2418788	3167991	2290038	0.761012	0.0460962	3	27151474	Q14692	BMS1	10689_1	nucleus	ribosome biogenesis	ATP binding		Manual Assigned Name:BMS1 like ribosome assembly protein HPRD>10689_1>S552>BMS1 like ribosome assembly protein SwissPROT>BMS1_HUMAN>S552>Ribosome biogenesis protein BMS1 homolog OS=Homo sapiens GN=BMS1 PE=1 SV=1 IPI>Q14692>S552>Ribosome biogenesis protein BMS1 homolog NCBI>27151474>S552>Ribosome biogenesis protein BMS1 homolog NCBI>152013040>S552>BMS1 homolog, ribosome assembly protein (yeast) [H…
Bone marrow stromal cell derived ubiquitin like	R.DMPGGFLFEGLS*DDEDDFHPNTR.S	S230	HPRD:16556_1	303523	368256					264537	173576	342509	440362		490831	1.21327	0.213628	3	48474599	Q96S82	UBL7	16556_2	cytoplasm	modification-dependent protein catabolic process	protein binding		Manual Assigned Name:Bone marrow stromal cell derived ubiquitin like HPRD>16556_1>S230>Bone marrow stromal cell derived ubiquitin like HPRD>16556_2>S230>Bone marrow stromal cell derived ubiquitin like SwissPROT>UBL7_HUMAN>S230>Ubiquitin-like protein 7 OS=Homo sapiens GN=UBL7 PE=1 SV=2 IPI>Q96S82>S230>Ubiquitin-like protein 7 IPI>H3BUV9>S230> NCBI>48474599>S230>Ubiquitin-like protein SB132 (Bone m…
BPY2 interacting protein 1	R.KAVPMAPAPAS*PGSSNDSSAR.S	S759*	HPRD:10461_1	1.89584e+06	1.58913e+06	2703889	2217371	1307742	724644	1574228	1285295	2185830	1775290	1707515	1943033	0.838217	0.117184	3	160410004	Q66K74	MAP1S	10461_1	nucleus	apoptosis	protein binding		Manual Assigned Name:BPY2 interacting protein 1 HPRD>10461_1>S759>BPY2 interacting protein 1 SwissPROT>MAP1S_HUMAN>S759>Microtubule-associated protein 1S OS=Homo sapiens GN=MAP1S PE=1 SV=2 IPI>Q66K74>S759>Microtubule-associated protein 1S IPI>B4DH53>S759>Uncharacterized protein NCBI>160410004>S759>Microtubule-associated protein 1S (MAP 1S) (BPY2-interacting protein 1) (Microtubule-associated prot…
BPY2 interacting protein 1	K.AVPMAPAPAS*PGSSNDSSAR.S	S759*	HPRD:10461_1	2.21474e+06	2.23996e+06	1567017	1954872	1692726	1791018	2954306	2566937	2802165	2157563	2057463	2729431	1.01139	0.216811	2	160410004	Q66K74	MAP1S	10461_1	nucleus	apoptosis	protein binding		Manual Assigned Name:BPY2 interacting protein 1 HPRD>10461_1>S759>BPY2 interacting protein 1 SwissPROT>MAP1S_HUMAN>S759>Microtubule-associated protein 1S OS=Homo sapiens GN=MAP1S PE=1 SV=2 IPI>Q66K74>S759>Microtubule-associated protein 1S IPI>B4DH53>S759>Uncharacterized protein NCBI>160410004>S759>Microtubule-associated protein 1S (MAP 1S) (BPY2-interacting protein 1) (Microtubule-associated prot…
BPY2 interacting protein 1	K.AVPMAPAPAS*PGSSNDSSAR.S	S759*	HPRD:10461_1	3.64348e+06	2.4325e+06	3224696	2339114	2324571	1017565	3855540	2074001	4651924	3461285	4160683	3270526	0.66763	0.0381631	3	160410004	Q66K74	MAP1S	10461_1	nucleus	apoptosis	protein binding		Manual Assigned Name:BPY2 interacting protein 1 HPRD>10461_1>S759>BPY2 interacting protein 1 SwissPROT>MAP1S_HUMAN>S759>Microtubule-associated protein 1S OS=Homo sapiens GN=MAP1S PE=1 SV=2 IPI>Q66K74>S759>Microtubule-associated protein 1S IPI>B4DH53>S759>Uncharacterized protein NCBI>160410004>S759>Microtubule-associated protein 1S (MAP 1S) (BPY2-interacting protein 1) (Microtubule-associated prot…
Branched chain alpha-ketoacid dehydrogenase kinase	R.ST*SATDTHHVEMAR.E	T32*	HPRD:12523_1	4.96609e+06	2.16163e+06	5820656	2526381	3936411	1140185	4540461	1709773	5950959	2554955	4581973	2876855	0.435278	0.00122974	3	21431746	Q96G95	BCKDK	12523_1	mitochondrion endoplasmic reticulum nucleus	signal transduction oxidation reduction phosphorylation biosynthetic process	protein binding kinase activity ATP binding		Manual Assigned Name:Branched chain alpha-ketoacid dehydrogenase kinase HPRD>12523_1>T32>Branched chain alpha-ketoacid dehydrogenase kinase SwissPROT>BCKD_HUMAN>T32>"[3-methyl-2-oxobutanoate dehydrogenase [lipoamide]] kinase, mitochondrial OS=Homo sapiens GN=BCKDK PE=1 SV=2" IPI>Q96G95>T32>BCKDK protein IPI>A8MY43>T32>Branched chain ketoacid dehydrogenase kinase, isoform CRA_c IPI>H3BS02>T32> IPI…
Branched chain keto acid dehydrogenase E1, alpha polypeptide	R.IGHHS*TSDDSSAYR.S	S337*	HPRD:02009_1	1.59579e+07	1.0076e+07	6254530	2360022	21712807	9512531	22772218	10617814	4600194	13416310	24449673	14473397	0.631413	0.127139	3	548403	P12694	BCKDHA	02009_1	mitochondrion cytoplasm nucleus	oxidation reduction metabolic process	protein binding oxidoreductase activity, acting on the aldehyde or oxo group of donors, disulfide as acceptor protein complex binding	Valine, leucine and isoleucine degradation	Manual Assigned Name:Branched chain keto acid dehydrogenase E1, alpha polypeptide HPRD>02009_1>S337>Branched chain keto acid dehydrogenase E1, alpha polypeptide SwissPROT>ODBA_HUMAN>S337>"2-oxoisovalerate dehydrogenase subunit alpha, mitochondrial OS=Homo sapiens GN=BCKDHA PE=1 SV=2" IPI>P12694>S337>2-oxoisovalerate dehydrogenase subunit alpha, mitochondrial IPI>B4DP47>S337>Uncharacterized protei…
BRCA1	R.SDELLGS*DDS*HDGESESNAK.V	S395S398	HPRD:00218_1	6.23663e+06	5.11749e+06	5533866	4289633	6011898	4705061	7325154	4964388	6238786	5528370	6073469	6100016	0.820554	0.0136086	3	728984	Q3B891	BRCA1	00218_7	nucleus	apoptosis DNA repair	protein binding	Ubiquitin mediated proteolysis	Manual Assigned Name:BRCA1 HPRD>00218_1>S395S398>BRCA1 HPRD>00218_12>S395S398>BRCA1 HPRD>00218_13>S395S398>BRCA1 HPRD>00218_2>S99S102>BRCA1 HPRD>00218_4>S395S398>BRCA1 HPRD>00218_5>S395S398>BRCA1 HPRD>00218_6>S395S398>BRCA1 HPRD>00218_7>S354S357>BRCA1 IPI>Q3B891>S395S398>BRCA1 protein (Fragment) IPI>P38398>S395S398>Breast cancer type 1 susceptibility protein IPI>H0Y8D8>S395S398> IPI>P38398-2>S395…
Brefeldin A-inhibited guanine nucleotide-exchange protein 2	R.ELEKPIQS*KPQSPVIQAAAVS*PK.F	S214S227*	UNI:Q9Y6D5	3.31134e+06	4.44518e+06	3742136	3268848	1980338	3291712	3773906	4231905	4023181	5514042	3037158	5919397	1.34241	0.049743	3	146329988	Q9Y6D5	ARFGEF2		membrane	intracellular signaling cascade	binding		Manual Assigned Name:Brefeldin A-inhibited guanine nucleotide-exchange protein 2 SwissPROT>BIG2_HUMAN>S214S227>Brefeldin A-inhibited guanine nucleotide-exchange protein 2 OS=Homo sapiens GN=ARFGEF2 PE=1 SV=3 IPI>Q9Y6D5>S214S227>Brefeldin A-inhibited guanine nucleotide-exchange protein 2 IPI>F5H3H3>S214S227>Uncharacterized protein NCBI>146329988>S214S227>Brefeldin A-inhibited guanine nucleotide-ex…
Brefeldin A-inhibited guanine nucleotide-exchange protein 2	R.ELEKPIQSKPQS*PVIQAAAVS*PK.F	S218S227*	UNI:Q9Y6D5	3.31134e+06	4.44779e+06	3742136	3268848	1980338	3293484	3773906	4231905	4023181	5514042	3037158	5930660	1.3432	0.0496817	3	146329988	Q9Y6D5	ARFGEF2		membrane	intracellular signaling cascade	binding		Manual Assigned Name:Brefeldin A-inhibited guanine nucleotide-exchange protein 2 SwissPROT>BIG2_HUMAN>S218S227>Brefeldin A-inhibited guanine nucleotide-exchange protein 2 OS=Homo sapiens GN=ARFGEF2 PE=1 SV=3 IPI>Q9Y6D5>S218S227>Brefeldin A-inhibited guanine nucleotide-exchange protein 2 IPI>F5H3H3>S218S227>Uncharacterized protein NCBI>146329988>S218S227>Brefeldin A-inhibited guanine nucleotide-ex…
Brefeldin A-inhibited guanine nucleotide-exchange protein 2	R.ELEKPIQSKPQS*PVIQAAAVS*PK.F	S218S227*	UNI:Q9Y6D5	2.15236e+06	3.61093e+06	2158923	3084379	1676160	1642677	2644388	3363803	2555468	4036241	1726853	5927551	1.67766	0.0317511	4	146329988	Q9Y6D5	ARFGEF2		membrane	intracellular signaling cascade	binding		Manual Assigned Name:Brefeldin A-inhibited guanine nucleotide-exchange protein 2 SwissPROT>BIG2_HUMAN>S218S227>Brefeldin A-inhibited guanine nucleotide-exchange protein 2 OS=Homo sapiens GN=ARFGEF2 PE=1 SV=3 IPI>Q9Y6D5>S218S227>Brefeldin A-inhibited guanine nucleotide-exchange protein 2 IPI>F5H3H3>S218S227>Uncharacterized protein NCBI>146329988>S218S227>Brefeldin A-inhibited guanine nucleotide-ex…
BRG1 associated factor 180 KD	R.LSAITMALQYGS*ES*EEDAALAAAR.Y	S353S355*	HPRD:07302_1	408396	809304	210471	146342	118555		367335	523873	930477	1690311	415141	876692	1.98167	0.109852	3	73921624	Q86U86	PBRM1	07302_5	nucleus	regulation of transcription	protein binding		Manual Assigned Name:BRG1 associated factor 180 KD HPRD>07302_1>S353S355>BRG1 associated factor 180 KD HPRD>07302_2>S321S323>BRG1 associated factor 180 KD HPRD>07302_3>S353S355>BRG1 associated factor 180 KD HPRD>07302_4>S353S355>BRG1 associated factor 180 KD HPRD>07302_5>S353S355>BRG1 associated factor 180 KD SwissPROT>PB1_HUMAN>S353S355>Isoform 9 of Protein polybromo-1 OS=Homo sapiens GN=PBRM1 I…
Bromodomain adjacent to zinc finger domain 1A	R.KRQS*PEPSPVTLGR.R	S1531*	HPRD:12034_1	2.84318e+06	1.54983e+06	2818194	1740818	2208842	1161298	2475630	1624852	3300267	1704439	3412989	1517729	0.545103	0.000565312	3	116241266	Q9NRL2	BAZ1A	12034_3	nucleus	regulation of transcription	protein binding		Manual Assigned Name:Bromodomain adjacent to zinc finger domain 1A HPRD>12034_1>S1531>Bromodomain adjacent to zinc finger domain 1A HPRD>12034_2>S1413>Bromodomain adjacent to zinc finger domain 1A HPRD>12034_3>S1381>Bromodomain adjacent to zinc finger domain 1A SwissPROT>BAZ1A_HUMAN>S1381>Isoform 2 of Bromodomain adjacent to zinc finger domain protein 1A OS=Homo sapiens GN=BAZ1A IPI>Q9NRL2>S1413>…
Bromodomain adjacent to zinc finger domain 1A	K.RQS*PEPSPVTLGR.R	S1531*	HPRD:12034_1	2.19072e+06	884731	1213126	1016980	1711733	703849	1466984	942102	2663365	684758	3898375	1075965	0.403855	0.00404795	3	116241266	Q9NRL2	BAZ1A	12034_3	nucleus	regulation of transcription	protein binding		Manual Assigned Name:Bromodomain adjacent to zinc finger domain 1A HPRD>12034_1>S1531>Bromodomain adjacent to zinc finger domain 1A HPRD>12034_2>S1413>Bromodomain adjacent to zinc finger domain 1A HPRD>12034_3>S1381>Bromodomain adjacent to zinc finger domain 1A SwissPROT>BAZ1A_HUMAN>S1381>Isoform 2 of Bromodomain adjacent to zinc finger domain protein 1A OS=Homo sapiens GN=BAZ1A IPI>Q9NRL2>S1413>…
Bromodomain adjacent to zinc finger domain, 1B	K.SLS*GSPLK.V	S347	HPRD:10416_1	5.51758e+06	3.24715e+06	5817687	2753532	4256310	2630734	5387649	2726816	5698603	3530102	6427672	4594559	0.588509	0.00176453	2	22653670	Q9UIG0	BAZ1B	10416_3	nucleus	regulation of transcription	protein binding		Manual Assigned Name:Bromodomain adjacent to zinc finger domain, 1B HPRD>10416_1>S347>Bromodomain adjacent to zinc finger domain, 1B HPRD>10416_2>S347>Bromodomain adjacent to zinc finger domain, 1B HPRD>10416_3>S347>Bromodomain adjacent to zinc finger domain, 1B SwissPROT>BAZ1B_HUMAN>S347>Isoform 2 of Tyrosine-protein kinase BAZ1B OS=Homo sapiens GN=BAZ1B IPI>Q9UIG0>S347>Tyrosine-protein kinase B…
Bromodomain adjacent to zinc finger domain, 1B	K.SLSGS*PLK.V	S349	HPRD:10416_1	5.49461e+06	3.25516e+06	5764774	2753984	4223171	2564402	5387649	2770278	5679492	3592570	6417979	4594559	0.592427	0.00203257	2	22653670	Q9UIG0	BAZ1B	10416_3	nucleus	regulation of transcription	protein binding		Manual Assigned Name:Bromodomain adjacent to zinc finger domain, 1B HPRD>10416_1>S349>Bromodomain adjacent to zinc finger domain, 1B HPRD>10416_2>S349>Bromodomain adjacent to zinc finger domain, 1B HPRD>10416_3>S349>Bromodomain adjacent to zinc finger domain, 1B SwissPROT>BAZ1B_HUMAN>S349>Isoform 2 of Tyrosine-protein kinase BAZ1B OS=Homo sapiens GN=BAZ1B IPI>Q9UIG0>S349>Tyrosine-protein kinase B…
Bromodomain adjacent to zinc finger domain, 1B	R.SDVQEES*EGSDT*DDNKDSAAFEDNEVQDEFLEK.L	S705T710*	HPRD:10416_1	1.87727e+06	616110	894004	457541	1243330	475163	2939876	520042	2480989	578364	1828174	1049440	0.328194	0.00239884	4	22653670	Q9UIG0	BAZ1B	10416_3	nucleus	regulation of transcription	protein binding		Manual Assigned Name:Bromodomain adjacent to zinc finger domain, 1B HPRD>10416_1>S705T710>Bromodomain adjacent to zinc finger domain, 1B HPRD>10416_2>S705T710>Bromodomain adjacent to zinc finger domain, 1B HPRD>10416_3>S705T710>Bromodomain adjacent to zinc finger domain, 1B SwissPROT>BAZ1B_HUMAN>S701T706>Isoform 2 of Tyrosine-protein kinase BAZ1B OS=Homo sapiens GN=BAZ1B IPI>Q9UIG0>S705T710>Tyros…
Bromodomain adjacent to zinc finger domain, 1B	R.SDVQEES*EGSDTDDNKDS*AAFEDNEVQDEFLEK.L	S705S716*	HPRD:10416_1	1.87727e+06	616110	894004	457541	1243330	475163	2939876	520042	2480989	578364	1828174	1049440	0.328194	0.00239884	4	22653670	Q9UIG0	BAZ1B	10416_3	nucleus	regulation of transcription	protein binding		Manual Assigned Name:Bromodomain adjacent to zinc finger domain, 1B HPRD>10416_1>S705S716>Bromodomain adjacent to zinc finger domain, 1B HPRD>10416_2>S705S716>Bromodomain adjacent to zinc finger domain, 1B HPRD>10416_3>S705S716>Bromodomain adjacent to zinc finger domain, 1B SwissPROT>BAZ1B_HUMAN>S701S712>Isoform 2 of Tyrosine-protein kinase BAZ1B OS=Homo sapiens GN=BAZ1B IPI>Q9UIG0>S705S716>Tyros…
Bromodomain adjacent to zinc finger domain, 1B	R.LAEDEGDS*EPEAVGQSR.G	S1468*	HPRD:10416_1	6.89275e+06	3.1357e+06	5142661	3466637	5880899	2621542	8018613	2117436	8450124	3394428	6971474	4078473	0.454927	0.000612578	2	22653670	Q9UIG0	BAZ1B	10416_3	nucleus	regulation of transcription	protein binding		Manual Assigned Name:Bromodomain adjacent to zinc finger domain, 1B HPRD>10416_1>S1468>Bromodomain adjacent to zinc finger domain, 1B HPRD>10416_2>S1468>Bromodomain adjacent to zinc finger domain, 1B HPRD>10416_3>S1468>Bromodomain adjacent to zinc finger domain, 1B SwissPROT>BAZ1B_HUMAN>S1464>Isoform 2 of Tyrosine-protein kinase BAZ1B OS=Homo sapiens GN=BAZ1B IPI>Q9UIG0>S1468>Tyrosine-protein kin…
Bromodomain adjacent to zinc finger domain, 1B	K.KFPDRLAEDEGDS*EPEAVGQSR.G	S1468*	HPRD:10416_1	7.28653e+06	8.50721e+06	11906029	7699108	7388261	5115561	3388279	7859213	9797454	10902481	3952628	10959679	1.16753	0.127797	3	22653670	Q9UIG0	BAZ1B	10416_3	nucleus	regulation of transcription	protein binding		Manual Assigned Name:Bromodomain adjacent to zinc finger domain, 1B HPRD>10416_1>S1468>Bromodomain adjacent to zinc finger domain, 1B HPRD>10416_2>S1468>Bromodomain adjacent to zinc finger domain, 1B HPRD>10416_3>S1468>Bromodomain adjacent to zinc finger domain, 1B SwissPROT>BAZ1B_HUMAN>S1464>Isoform 2 of Tyrosine-protein kinase BAZ1B OS=Homo sapiens GN=BAZ1B IPI>Q9UIG0>S1468>Tyrosine-protein kin…
Bromodomain adjacent to zinc finger domain, 1B	K.FPDRLAEDEGDS*EPEAVGQSR.G	S1468*	HPRD:10416_1	8.18107e+06	6.62651e+06	6923985	5491039	6059224	3879251	9470535	4491296	10760045	5959335	7691585	13311633	0.809981	0.0810156	3	22653670	Q9UIG0	BAZ1B	10416_3	nucleus	regulation of transcription	protein binding		Manual Assigned Name:Bromodomain adjacent to zinc finger domain, 1B HPRD>10416_1>S1468>Bromodomain adjacent to zinc finger domain, 1B HPRD>10416_2>S1468>Bromodomain adjacent to zinc finger domain, 1B HPRD>10416_3>S1468>Bromodomain adjacent to zinc finger domain, 1B SwissPROT>BAZ1B_HUMAN>S1464>Isoform 2 of Tyrosine-protein kinase BAZ1B OS=Homo sapiens GN=BAZ1B IPI>Q9UIG0>S1468>Tyrosine-protein kin…
Bromodomain containing 1	R.IVEY*SPPSAPR.R	Y127*	HPRD:06848_1	6.29267e+06	4.80341e+06	7198984	4903257	7611530	3680371	5045877	4748970	7018952	5034270	4588002	5650202	0.763335	0.027917	2	12229697	B4E3L9	BRD1	06848_1	nucleus nuclear envelope	chromatin modification regulation of transcription, DNA-dependent G-protein coupled receptor protein signaling pathway lipid metabolic process	protein binding		Manual Assigned Name:Bromodomain containing 1 HPRD>06848_1>Y127>Bromodomain containing 1 SwissPROT>BRD1_HUMAN>Y127>Isoform 2 of Bromodomain-containing protein 1 OS=Homo sapiens GN=BRD1 IPI>B4E3L9>Y127> IPI>O95696>Y127>Bromodomain-containing protein 1 IPI>O95696-2>Y127>Isoform 2 of Bromodomain-containing protein 1 NCBI>12229697>Y127>Bromodomain-containing protein 1 (BR140-like protein) NCBI>697901…
Bromodomain containing 4	K.NMGS*WASLVQK.H	S1201	HPRD:10574_1	1.00799e+06	239658	22770	539326	111461	153275	467734	144955	2554088	68309	1883911	292423	0.237757	0.148237	2	20141192	O60885	BRD4	10574_1	nucleus	protein amino acid phosphorylation	protein binding		Manual Assigned Name:Bromodomain containing 4 HPRD>10574_1>S1201>Bromodomain containing 4 IPI>O60885>S1201>Bromodomain-containing protein 4 NCBI>20141192>S1201>Bromodomain-containing protein 4 (HUNK1 protein) NCBI>16589003>S1201>bromodomain-containing 4 [Homo sapiens] NCBI>119604879>S1201>bromodomain containing 4, isoform CRA_d [Homo sapiens] [MASS=152218] NCBI>19718731>S1201>bromodomain-containi…
Bromodomain containing 8	K.M#LGQKAT*PPPS*PLLSELLK.K	T264S268	HPRD:04166_2	2.69417e+06	199685	2859146	68743	2261784	113298	1815291	185939	4269492	398756	2265132	231691	0.0741176	6.99281e-05	3	14165484	H0Y2L9	BRD8	04166_3	nucleus mitochondrion	regulation of transcription histone H4 acetylation	protein binding receptor activity		Manual Assigned Name:Bromodomain containing 8 HPRD>04166_2>T264S268>Bromodomain containing 8 HPRD>04166_3>T124S128>Bromodomain containing 8 SwissPROT>BRD8_HUMAN>T264S268>Isoform 4 of Bromodomain-containing protein 8 OS=Homo sapiens GN=BRD8 IPI>H0Y2L9>T124S128> IPI>H7C127>T124S128> IPI>H7C128>T124S128> IPI>H7C179>T124S128> IPI>Q9H0E9-2>T124S128>Isoform 2 of Bromodomain-containing protein 8 IPI>Q9H…
Bromodomain containing 8	K.MLGQKAT*PPPS*PLLSELLK.K	T264S268	HPRD:04166_2	4.88873e+06	1.91278e+06	4716113	1752812	3389826	562290	4745471	1574961	8580107	3643653	3012126	2030194	0.391264	0.00942666	3	14165484	H0Y2L9	BRD8	04166_3	nucleus mitochondrion	regulation of transcription histone H4 acetylation	protein binding receptor activity		Manual Assigned Name:Bromodomain containing 8 HPRD>04166_2>T264S268>Bromodomain containing 8 HPRD>04166_3>T124S128>Bromodomain containing 8 SwissPROT>BRD8_HUMAN>T264S268>Isoform 4 of Bromodomain-containing protein 8 OS=Homo sapiens GN=BRD8 IPI>H0Y2L9>T124S128> IPI>H7C127>T124S128> IPI>H7C128>T124S128> IPI>H7C179>T124S128> IPI>Q9H0E9-2>T124S128>Isoform 2 of Bromodomain-containing protein 8 IPI>Q9H…
Bromodomain containing 8	K.AT*PPPS*PLLSELLKK.G	T264S268	HPRD:04166_2	9.07752e+06	1.09784e+06	5831589	572310	8378769	1150505	12322026	767611	11697284	1965165	7157952	1033626	0.120941	5.41295e-05	3	14165484	H0Y2L9	BRD8	04166_3	nucleus mitochondrion	regulation of transcription histone H4 acetylation	protein binding receptor activity		Manual Assigned Name:Bromodomain containing 8 HPRD>04166_2>T264S268>Bromodomain containing 8 HPRD>04166_3>T124S128>Bromodomain containing 8 SwissPROT>BRD8_HUMAN>T264S268>Isoform 4 of Bromodomain-containing protein 8 OS=Homo sapiens GN=BRD8 IPI>H0Y2L9>T124S128> IPI>H7C127>T124S128> IPI>H7C128>T124S128> IPI>H7C179>T124S128> IPI>Q9H0E9-2>T124S128>Isoform 2 of Bromodomain-containing protein 8 IPI>Q9H…
Bromodomain testis specific	K.VTEQLRHCS*EILK.E	S290	HPRD:03684_1	1.18285e+07	8.0056e+06	7478101	9700708	9921586	6289653	15789085	5833850	17118411	9452997	8835382	8750769	0.676805	0.0380264	2	226694198	Q58F21	BRDT	03684_3	nucleus	regulation of transcription	protein serine/threonine kinase activity		Manual Assigned Name:Bromodomain testis specific HPRD>03684_1>S290>Bromodomain testis specific HPRD>03684_2>S277>Bromodomain testis specific HPRD>03684_3>S277>Bromodomain testis specific SwissPROT>BRDT_HUMAN>S290>Isoform 2 of Bromodomain testis-specific protein OS=Homo sapiens GN=BRDT IPI>Q58F21>S277>Bromodomain testis-specific protein IPI>Q58F21-2>S277>Isoform 2 of Bromodomain testis-specific pr…
BTKI	R.DLQS*PDFTTGFHSDKIEAK.V	S1045	HPRD:12105_1	2.98329e+06	968566	2347314	1021248	4133530	836513	3225165	1067255	3425890	1668896	1784548	248919	0.324664	0.00431864	3	134034141	Q9P2D0	IBTK	12105_1	membrane	release of sequestered calcium ion into cytosol folic acid and derivative biosynthetic process	protein binding		Manual Assigned Name:BTKI HPRD>12105_1>S1045>BTKI IPI>Q9P2D0>S1045>Inhibitor of Bruton tyrosine kinase IPI>Q9P2D0-2>S1045>Isoform 2 of Inhibitor of Bruton tyrosine kinase IPI>E7EPI0>S1045>Uncharacterized protein IPI>E9PDR5>S1045>Uncharacterized protein NCBI>134034141>S1045>Inhibitor of Bruton tyrosine kinase (IBtk) NCBI>219520056>S844>IBTK protein [Homo sapiens] [MASS=127163] NCBI>109731371>S1045…
Butyrate induced transcript 1	R.WLDES*DAEMELR.A	S114*	HPRD:11037_1	4.04252e+06	4.90419e+06	2061556	2523703	2636042	1492144	6033719	2885351	6782478	12693243	2698819	4926498	1.21315	0.239529	2	166199462	H3BPZ1	HACD3	11037_1	integral to membrane	Rho protein signal transduction small GTPase mediated signal transduction	protein binding		Manual Assigned Name:Butyrate induced transcript 1 HPRD>11037_1>S114>Butyrate induced transcript 1 SwissPROT>HACD3_HUMAN>S114>3-hydroxyacyl-CoA dehydratase 3 OS=Homo sapiens GN=PTPLAD1 PE=1 SV=2 IPI>H3BPZ1>S89> IPI>H3BS72>S89> IPI>Q9P035>S89>3-hydroxyacyl-CoA dehydratase 3 NCBI>166199462>S114>Protein tyrosine phosphatase-like protein PTPLAD1 (Protein-tyrosine phosphatase-like A domain-containing …
Bystin	R.M#PQDGS*DDEDEEWPTLEK.A	S98*	HPRD:04848_1	1.39984e+07	2.85177e+06	11304939	3186945	15171775	2275178	6493434	5204522	19718891	1939209	17302988	1652995	0.203721	0.000456981	3	108884834	Q13895	BYSL	04848_1	nucleus	cell adhesion	protein binding		Manual Assigned Name:Bystin HPRD>04848_1>S98>Bystin SwissPROT>BYST_HUMAN>S98>Bystin OS=Homo sapiens GN=BYSL PE=1 SV=3 IPI>Q13895>S98>Bystin IPI>F8WBL2>S98>Uncharacterized protein NCBI>108884834>S98>Bystin NCBI>56611121>S98>Bystin [Homo sapiens] NCBI>56611112>S98>Bystin [Homo sapiens] [MASS=49587] NCBI>29792064>S98>bystin-like [Homo sapiens] NCBI>119624474>S98>bystin-like [Homo sapiens] [MASS=4960…
Bystin	R.MPQDGS*DDEDEEWPTLEK.A	S98*	HPRD:04848_1	3.4022e+07	9.19423e+06	26809580	15004613	28661454	6009068	16573861	12238343	55170902	9220221	42894344	3498884	0.270243	0.00236638	3	108884834	Q13895	BYSL	04848_1	nucleus	cell adhesion	protein binding		Manual Assigned Name:Bystin HPRD>04848_1>S98>Bystin SwissPROT>BYST_HUMAN>S98>Bystin OS=Homo sapiens GN=BYSL PE=1 SV=3 IPI>Q13895>S98>Bystin IPI>F8WBL2>S98>Uncharacterized protein NCBI>108884834>S98>Bystin NCBI>56611121>S98>Bystin [Homo sapiens] NCBI>56611112>S98>Bystin [Homo sapiens] [MASS=49587] NCBI>29792064>S98>bystin-like [Homo sapiens] NCBI>119624474>S98>bystin-like [Homo sapiens] [MASS=4960…
Bystin	R.MPQDGS*DDEDEEWPTLEK.A	S98*	HPRD:04848_1	1.60021e+07	6.67349e+06	11496984	9290115	12593158	5655297	11469229	8398364	26498258	7771528	17952691	2252155	0.417039	0.00808734	2	108884834	Q13895	BYSL	04848_1	nucleus	cell adhesion	protein binding		Manual Assigned Name:Bystin HPRD>04848_1>S98>Bystin SwissPROT>BYST_HUMAN>S98>Bystin OS=Homo sapiens GN=BYSL PE=1 SV=3 IPI>Q13895>S98>Bystin IPI>F8WBL2>S98>Uncharacterized protein NCBI>108884834>S98>Bystin NCBI>56611121>S98>Bystin [Homo sapiens] NCBI>56611112>S98>Bystin [Homo sapiens] [MASS=49587] NCBI>29792064>S98>bystin-like [Homo sapiens] NCBI>119624474>S98>bystin-like [Homo sapiens] [MASS=4960…
Bystin	R.M#PQDGS*DDEDEEWPTLEK.A	S98*	HPRD:04848_1	3.82702e+06	1.2421e+06	2887940	1971310	5011015	1313905	3045477	402967	3685745	2070717	4504909	451613	0.324561	0.00411744	2	108884834	Q13895	BYSL	04848_1	nucleus	cell adhesion	protein binding		Manual Assigned Name:Bystin HPRD>04848_1>S98>Bystin SwissPROT>BYST_HUMAN>S98>Bystin OS=Homo sapiens GN=BYSL PE=1 SV=3 IPI>Q13895>S98>Bystin IPI>F8WBL2>S98>Uncharacterized protein NCBI>108884834>S98>Bystin NCBI>56611121>S98>Bystin [Homo sapiens] NCBI>56611112>S98>Bystin [Homo sapiens] [MASS=49587] NCBI>29792064>S98>bystin-like [Homo sapiens] NCBI>119624474>S98>bystin-like [Homo sapiens] [MASS=4960…
Bystin	R.LGPRMPQDGS*DDEDEEWPTLEK.A	S98*	HPRD:04848_1	1.84058e+06	1.39195e+06	2986211	1081334	1638247	288379	727491	1468589	2469897	3045336	1381064	1076097	0.756254	0.114863	3	108884834	Q13895	BYSL	04848_1	nucleus	cell adhesion	protein binding		Manual Assigned Name:Bystin HPRD>04848_1>S98>Bystin SwissPROT>BYST_HUMAN>S98>Bystin OS=Homo sapiens GN=BYSL PE=1 SV=3 IPI>Q13895>S98>Bystin IPI>F8WBL2>S98>Uncharacterized protein NCBI>108884834>S98>Bystin NCBI>56611121>S98>Bystin [Homo sapiens] NCBI>56611112>S98>Bystin [Homo sapiens] [MASS=49587] NCBI>29792064>S98>bystin-like [Homo sapiens] NCBI>119624474>S98>bystin-like [Homo sapiens] [MASS=4960…
C Ski	K.DLGS*PGAR.A	S515	HPRD:01271_1	5.20252e+06	1.49697e+06	5593767	1326675	4984438	1553865	4563571	1130557	5436133	1781372	5434685	1692377	0.287739	5.80279e-06	2	134517	P12755	SKI	01271_1	nucleus	negative regulation of cell proliferation	protein binding		Manual Assigned Name:C Ski HPRD>01271_1>S515>C Ski SwissPROT>SKI_HUMAN>S515>Ski oncogene OS=Homo sapiens GN=SKI PE=1 SV=1 IPI>P12755>S515>Ski oncogene NCBI>134517>S515>Ski oncogene (C-ski) NCBI>36484>S515>ski protein (AA 1 - 728) [Homo sapiens] NCBI>119576522>S517>v-ski sarcoma viral oncogene homolog (avian), isoform CRA_b [Homo sapiens] [MASS=80209] NCBI>119576521>S515>v-ski sarcoma viral oncoge…
c-Mpl binding protein	R.AST*ASPCNNNINAATAVALQEPR.K	T601*	HPRD:17289_1	3.66189e+07	3.79825e+07	42241418	33475352	30754854	22355990	27034568	33422126	47023679	47796440	36039820	52862399	1.03724	0.238459	3	189047131	Q71RC2	LARP4	17289_3	integral to membrane	protein amino acid glycosylation	nucleic acid binding		Manual Assigned Name:c-Mpl binding protein HPRD>17289_1>T601>c-Mpl binding protein HPRD>17289_2>T595>c-Mpl binding protein HPRD>17289_3>T524>c-Mpl binding protein SwissPROT>LARP4_HUMAN>T601>Isoform 4 of La-related protein 4 OS=Homo sapiens GN=LARP4 IPI>Q71RC2>T595>La-related protein 4 IPI>Q71RC2-3>T595>Isoform 3 of La-related protein 4 IPI>Q71RC2-4>T595>Isoform 4 of La-related protein 4 IPI>G3XAA…
c-Mpl binding protein	R.AST*ASPCNNNINAATAVALQEPR.K	T601*	HPRD:17289_1	392791	1.64338e+06		816370	824124	77667	650148	652265	14431	2162289	82463	4508309	4.18385	0.0635138	4	189047131	Q71RC2	LARP4	17289_3	integral to membrane	protein amino acid glycosylation	nucleic acid binding		Manual Assigned Name:c-Mpl binding protein HPRD>17289_1>T601>c-Mpl binding protein HPRD>17289_2>T595>c-Mpl binding protein HPRD>17289_3>T524>c-Mpl binding protein SwissPROT>LARP4_HUMAN>T601>Isoform 4 of La-related protein 4 OS=Homo sapiens GN=LARP4 IPI>Q71RC2>T595>La-related protein 4 IPI>Q71RC2-3>T595>Isoform 3 of La-related protein 4 IPI>Q71RC2-4>T595>Isoform 4 of La-related protein 4 IPI>G3XAA…
c-Mpl binding protein	R.ASTAS*PCNNNINAATAVALQEPR.K	S603*	HPRD:17289_1	500472	783120	143166	607756	378507	420712	363957	799880	1116258	1297498		789754	1.56476	0.0589783	2	189047131	Q71RC2	LARP4	17289_3	integral to membrane	protein amino acid glycosylation	nucleic acid binding		Manual Assigned Name:c-Mpl binding protein HPRD>17289_1>S603>c-Mpl binding protein HPRD>17289_2>S597>c-Mpl binding protein HPRD>17289_3>S526>c-Mpl binding protein SwissPROT>LARP4_HUMAN>S603>Isoform 4 of La-related protein 4 OS=Homo sapiens GN=LARP4 IPI>Q71RC2>S597>La-related protein 4 IPI>Q71RC2-3>S597>Isoform 3 of La-related protein 4 IPI>Q71RC2-4>S597>Isoform 4 of La-related protein 4 IPI>G3XAA…
c-Mpl binding protein	R.ASTAS*PCNNNINAATAVALQEPR.K	S603*	HPRD:17289_1	3.65867e+07	3.77493e+07	42287659	33207255	30706923	22208261	27060339	32723714	46953865	48048851	35924556	52558392	1.03178	0.243275	3	189047131	Q71RC2	LARP4	17289_3	integral to membrane	protein amino acid glycosylation	nucleic acid binding		Manual Assigned Name:c-Mpl binding protein HPRD>17289_1>S603>c-Mpl binding protein HPRD>17289_2>S597>c-Mpl binding protein HPRD>17289_3>S526>c-Mpl binding protein SwissPROT>LARP4_HUMAN>S603>Isoform 4 of La-related protein 4 OS=Homo sapiens GN=LARP4 IPI>Q71RC2>S597>La-related protein 4 IPI>Q71RC2-3>S597>Isoform 3 of La-related protein 4 IPI>Q71RC2-4>S597>Isoform 4 of La-related protein 4 IPI>G3XAA…
c-Myc	K.KFELLPT*PPLS*PSRR.S	T73S77*	HPRD:01818_1	1.25931e+07	7.38546e+06	15523730	5921106	7948700	4415850	9746090	7671141	19568990	10603999	10177754	8315226	0.586471	0.019837	3	127619	H0YBT0	MYC	01818_1	nucleus	regulation of transcription, DNA-dependent	protein binding transcription factor activity DNA binding	Wnt signaling pathway Pathways in cancer Jak-STAT signaling pathway Bladder cancer ErbB signaling pathway Colorectal cancer Endometrial cancer Chronic myeloid leukemia Acute myeloid leukemia Small cell lung cancer MAPK signaling pathway Cell cycle Thyroid cancer TGF-beta signaling pathway	Manual Assigned Name:c-Myc HPRD>01818_1>T73S77>c-Myc SwissPROT>MYC_HUMAN>T73S77>Isoform 2 of Myc proto-oncogene protein OS=Homo sapiens GN=MYC IPI>H0YBT0>T72S76> IPI>P01106>T72S76>Myc proto-oncogene protein IPI>H0YBG3>T72S76> IPI>P01106-2>T72S76>Isoform 2 of Myc proto-oncogene protein IPI>B4E1N7>T72S76>Uncharacterized protein NCBI>127619>T58S62>Myc proto-oncogene protein (c-myc) NCBI>158516267>T5…
C10orf47 protein	R.S*FTLDDESLK.Y	S43	HPRD:10697_1	1.72165e+06	37470.3	1324994		1753113	39227	1905496	17132	1936665	64818	1688003	28705	0.0217642	7.69537e-06	2	33878920	Q86WR7-2	C10orf47	10697_1					Manual Assigned Name:C10orf47 protein HPRD>10697_1>S43>C10orf47 protein SwissPROT>CJ047_HUMAN>S43>Isoform 2 of Uncharacterized protein C10orf47 OS=Homo sapiens GN=C10orf47 IPI>Q86WR7-2>S43>Isoform 2 of Uncharacterized protein C10orf47 IPI>A6NDS2>S43>Uncharacterized protein IPI>Q86WR7>S43>Uncharacterized protein C10orf47 NCBI>33878920>S43>C10orf47 protein [Homo sapiens] NCBI>119606742>S43>chromoso…
C10orf47 protein	R.SFT*LDDESLK.Y	T45	HPRD:10697_1	1.71693e+06	37470.3	1324994		1753113	39227	1905496	17132	1936665	64818	1664363	28705	0.0218241	7.69537e-06	2	33878920	Q86WR7-2	C10orf47	10697_1					Manual Assigned Name:C10orf47 protein HPRD>10697_1>T45>C10orf47 protein SwissPROT>CJ047_HUMAN>T45>Isoform 2 of Uncharacterized protein C10orf47 OS=Homo sapiens GN=C10orf47 IPI>Q86WR7-2>T45>Isoform 2 of Uncharacterized protein C10orf47 IPI>A6NDS2>T45>Uncharacterized protein IPI>Q86WR7>T45>Uncharacterized protein C10orf47 NCBI>33878920>T45>C10orf47 protein [Homo sapiens] NCBI>119606742>T45>chromoso…
C10orf69 protein	R.ESS*LPSK.E	S324	HPRD:08502_1	7.70614e+07	1.14645e+08	79592985	123210665	66450531	122071960	55764256	78827035	91585036	104624177	91913977	144492642	1.48771	0.0106926	2	67461552	O75477	ERLIN1	08502_1	integral to membrane	ER-associated protein catabolic process	protein binding		Manual Assigned Name:C10orf69 protein HPRD>08502_1>S324>C10orf69 protein SwissPROT>ERLN1_HUMAN>S324>Erlin-1 OS=Homo sapiens GN=ERLIN1 PE=1 SV=1 SwissPROT>SPFH1_HUMAN>S324>SPFH domain protein 1 precursor (Protein KE04) IPI>O75477>S324>Erlin-1 NCBI>67461552>S324>Erlin-1 (Endoplasmic reticulum lipid raft-associated protein 1) (Stomatin-prohibitin-flotillin-HflC/K domain-containing protein 1) (SPFH d…
C11orf23 protein	R.IQQFDDGGS*DEEDIWEEK.H	S537*	HPRD:10703_1	1.57455e+07	7.11146e+06	14240576	11414168	15952920	6682747	9840694	6972425	24919827	6749860	13773343	3738105	0.451651	0.00453291	3	88941982	G8JLI3	PPP6R3	10703_1	nucleus	regulation of phosphoprotein phosphatase activity lipid metabolic process	protein binding		Manual Assigned Name:C11orf23 protein HPRD>10703_1>S537>C11orf23 protein SwissPROT>PP6R3_HUMAN>S588>Isoform 6 of Serine/threonine-protein phosphatase 6 regulatory subunit 3 OS=Homo sapiens GN=PPP6R3 IPI>G8JLI3>S617> IPI>H7BXH2>S617> IPI>Q5H9R7>S617>Serine/threonine-protein phosphatase 6 regulatory subunit 3 IPI>H0YEN2>S617> IPI>Q5H9R7-2>S617>Isoform 2 of Serine/threonine-protein phosphatase 6 reg…
C11orf23 protein	R.IQQFDDGGS*DEEDIWEEK.H	S537*	HPRD:10703_1	6.61175e+06	4.46163e+06	4927164	5868757	6081293	3528535	5386481	5567287	10972635	6613510	5691178	730043	0.674803	0.071268	2	88941982	G8JLI3	PPP6R3	10703_1	nucleus	regulation of phosphoprotein phosphatase activity lipid metabolic process	protein binding		Manual Assigned Name:C11orf23 protein HPRD>10703_1>S537>C11orf23 protein SwissPROT>PP6R3_HUMAN>S588>Isoform 6 of Serine/threonine-protein phosphatase 6 regulatory subunit 3 OS=Homo sapiens GN=PPP6R3 IPI>G8JLI3>S617> IPI>H7BXH2>S617> IPI>Q5H9R7>S617>Serine/threonine-protein phosphatase 6 regulatory subunit 3 IPI>H0YEN2>S617> IPI>Q5H9R7-2>S617>Isoform 2 of Serine/threonine-protein phosphatase 6 reg…
C13orf3 protein	R.S*PQLSDFGLER.Y	S155*	HPRD:10706_1	1.41912e+07	5.88378e+06	8832762	5105484	13054802	5064623	17895768	5468273	17446444	7420569	13726374	6359927	0.414606	0.000386236	2	119628699	Q8IX90	SKA3	10706_1	microtubule	cell cycle	protein binding		Manual Assigned Name:C13orf3 protein HPRD>10706_1>S155>C13orf3 protein SwissPROT>CM003_HUMAN>S155>Protein C13orf3 SwissPROT>SKA3_HUMAN>S155>Isoform 3 of Spindle and kinetochore-associated protein 3 OS=Homo sapiens GN=SKA3 IPI>Q8IX90>S155>Spindle and kinetochore-associated protein 3 IPI>Q8IX90-3>S155>Isoform 3 of Spindle and kinetochore-associated protein 3 NCBI>119628699>S73>chromosome 13 open re…
C13orf3 protein	K.TNSS*SNDLEVEDR.T	S318	HPRD:10706_1	3.78903e+06	1.50157e+06	1989715	1297670	3200808	2367172	3467779	1373240	6058264	876922	4228607	1592869	0.396295	0.00327358	2	119628699	Q8IX90	SKA3	10706_1	microtubule	cell cycle	protein binding		Manual Assigned Name:C13orf3 protein HPRD>10706_1>S318>C13orf3 protein SwissPROT>CM003_HUMAN>S318>Protein C13orf3 SwissPROT>SKA3_HUMAN>S318>Isoform 3 of Spindle and kinetochore-associated protein 3 OS=Homo sapiens GN=SKA3 IPI>Q8IX90>S318>Spindle and kinetochore-associated protein 3 IPI>Q8IX90-3>S318>Isoform 3 of Spindle and kinetochore-associated protein 3 NCBI>119628699>S236>chromosome 13 open r…
C13orf8 protein	K.LAPVPS*PEPQKPAPVS*PESVK.A	S204S214*	HPRD:10707_1	6.74301e+07	5.73399e+07	64800832	60389819	61571192	44639672	72128019	49071188	83138283	64203363	55512150	68395450	0.850361	0.054971	3	119629658	Q96JM3	CHAMP1	10707_1	intracellular	regulation of transcription	zinc ion binding		Manual Assigned Name:C13orf8 protein HPRD>10707_1>S204S214>C13orf8 protein SwissPROT>ZN828_HUMAN>S204S214>Zinc finger protein 828 OS=Homo sapiens GN=ZNF828 PE=1 SV=2 IPI>Q96JM3>S204S214>Zinc finger protein 828 NCBI>119629658>S204S214>chromosome 13 open reading frame 8, isoform CRA_a [Homo sapiens] NCBI>56206493>S204S214>chromosome 13 open reading frame 8 [Homo sapiens] NCBI>40807098>S204S214>Chro…
C13orf8 protein	R.KPS*PS*ESPEPWKPFPAVSPEPR.R	S282S284*	HPRD:10707_1	2.14876e+06	1.85788e+06	992910	655090	1171808	475428	3365113	2633253	4248683	3764951	965292	1760693	0.86463	0.183845	3	119629658	Q96JM3	CHAMP1	10707_1	intracellular	regulation of transcription	zinc ion binding		Manual Assigned Name:C13orf8 protein HPRD>10707_1>S282S284>C13orf8 protein SwissPROT>ZN828_HUMAN>S282S284>Zinc finger protein 828 OS=Homo sapiens GN=ZNF828 PE=1 SV=2 IPI>Q96JM3>S282S284>Zinc finger protein 828 NCBI>119629658>S282S284>chromosome 13 open reading frame 8, isoform CRA_a [Homo sapiens] NCBI>56206493>S282S284>chromosome 13 open reading frame 8 [Homo sapiens] NCBI>40807098>S282S284>Chro…
C13orf8 protein	R.KPSGS*PDLWKLS*PDQR.K	S445S452*	HPRD:10707_1	1.00274e+07	7.31768e+06	8786741	6874614	9232497	5319983	8881022	7682708	13808946	10178647	9427898	6532452	0.729767	0.0189684	3	119629658	Q96JM3	CHAMP1	10707_1	intracellular	regulation of transcription	zinc ion binding		Manual Assigned Name:C13orf8 protein HPRD>10707_1>S445S452>C13orf8 protein SwissPROT>ZN828_HUMAN>S445S452>Zinc finger protein 828 OS=Homo sapiens GN=ZNF828 PE=1 SV=2 IPI>Q96JM3>S445S452>Zinc finger protein 828 NCBI>119629658>S445S452>chromosome 13 open reading frame 8, isoform CRA_a [Homo sapiens] NCBI>56206493>S445S452>chromosome 13 open reading frame 8 [Homo sapiens] NCBI>40807098>S445S452>Chro…
C13orf8 protein	R.KT*SPASLDFPESQK.S	T458*	HPRD:10707_1	2.46258e+06	2.56621e+06	3165081	2964659	1894736	1775500	2241086	2574799	2688528	1901802	2323490	3614285	1.04208	0.229026	3	119629658	Q96JM3	CHAMP1	10707_1	intracellular	regulation of transcription	zinc ion binding		Manual Assigned Name:C13orf8 protein HPRD>10707_1>T458>C13orf8 protein SwissPROT>ZN828_HUMAN>T458>Zinc finger protein 828 OS=Homo sapiens GN=ZNF828 PE=1 SV=2 IPI>Q96JM3>T458>Zinc finger protein 828 NCBI>119629658>T458>chromosome 13 open reading frame 8, isoform CRA_a [Homo sapiens] NCBI>56206493>T458>chromosome 13 open reading frame 8 [Homo sapiens] NCBI>40807098>T458>Chromosome 13 open reading f…
C13orf8 protein	R.GGS*PDLWK.S	S476*	HPRD:10707_1	1.90693e+07	1.57822e+07	18023734	17853586	16635551	13312967	18379686	15049997	23194505	16955881	19112961	15738685	0.827625	0.015856	2	119629658	Q96JM3	CHAMP1	10707_1	intracellular	regulation of transcription	zinc ion binding		Manual Assigned Name:C13orf8 protein HPRD>10707_1>S476>C13orf8 protein SwissPROT>ZN828_HUMAN>S476>Zinc finger protein 828 OS=Homo sapiens GN=ZNF828 PE=1 SV=2 IPI>Q96JM3>S476>Zinc finger protein 828 NCBI>119629658>S476>chromosome 13 open reading frame 8, isoform CRA_a [Homo sapiens] NCBI>56206493>S476>chromosome 13 open reading frame 8 [Homo sapiens] NCBI>40807098>S476>Chromosome 13 open reading f…
C13orf8 protein	K.GQES*S*SDQEQVDVESIDFSK.E	S651S652*	HPRD:10707_1	7.09886e+06	5.15744e+06	4762993	4668136	7486544	4090047	9263243	3566421	7796043	6755491	6185497	6707117	0.726517	0.0348362	3	119629658	Q96JM3	CHAMP1	10707_1	intracellular	regulation of transcription methylation	zinc ion binding		Manual Assigned Name:C13orf8 protein HPRD>10707_1>S651S652>C13orf8 protein SwissPROT>ZN828_HUMAN>S651S652>Zinc finger protein 828 OS=Homo sapiens GN=ZNF828 PE=1 SV=2 IPI>Q96JM3>S651S652>Zinc finger protein 828 NCBI>119629658>S651S652>chromosome 13 open reading frame 8, isoform CRA_a [Homo sapiens] NCBI>56206493>S651S652>chromosome 13 open reading frame 8 [Homo sapiens] NCBI>40807098>S651S652>Chro…
C13orf8 protein	K.GQES*S*S*DQEQVDVESIDFSKENK.M	S651S652S653*	HPRD:10707_1	1.67658e+06	1.9385e+06	890326	1237569	828948	847478	2623673	2301331	2616843	2409407	1423098	2896732	1.15623	0.173178	3	119629658	Q96JM3	CHAMP1	10707_1	intracellular	regulation of transcription methylation	zinc ion binding		Manual Assigned Name:C13orf8 protein HPRD>10707_1>S651S652S653>C13orf8 protein SwissPROT>ZN828_HUMAN>S651S652S653>Zinc finger protein 828 OS=Homo sapiens GN=ZNF828 PE=1 SV=2 IPI>Q96JM3>S651S652S653>Zinc finger protein 828 NCBI>119629658>S651S652S653>chromosome 13 open reading frame 8, isoform CRA_a [Homo sapiens] NCBI>56206493>S651S652S653>chromosome 13 open reading frame 8 [Homo sapiens] NCBI>40…
C13orf8 protein	K.GQES*S*SDQEQVDVESIDFSK.E	S651S652*	HPRD:10707_1	617748	392823	69180	631737	638267	246436	1296559	332079	806287		278447	361042	0.635896	0.217708	2	119629658	Q96JM3	CHAMP1	10707_1	intracellular	regulation of transcription methylation	zinc ion binding		Manual Assigned Name:C13orf8 protein HPRD>10707_1>S651S652>C13orf8 protein SwissPROT>ZN828_HUMAN>S651S652>Zinc finger protein 828 OS=Homo sapiens GN=ZNF828 PE=1 SV=2 IPI>Q96JM3>S651S652>Zinc finger protein 828 NCBI>119629658>S651S652>chromosome 13 open reading frame 8, isoform CRA_a [Homo sapiens] NCBI>56206493>S651S652>chromosome 13 open reading frame 8 [Homo sapiens] NCBI>40807098>S651S652>Chro…
C13orf8 protein	K.GQES*S*SDQEQVDVESIDFSKENK.M	S651S652*	HPRD:10707_1	2.11233e+07	1.95546e+07	15113806	19775566	19730843	12063496	33105455	19005554	22784679	22938584	14881601	23989898	0.925738	0.201665	3	119629658	Q96JM3	CHAMP1	10707_1	intracellular	regulation of transcription methylation	zinc ion binding		Manual Assigned Name:C13orf8 protein HPRD>10707_1>S651S652>C13orf8 protein SwissPROT>ZN828_HUMAN>S651S652>Zinc finger protein 828 OS=Homo sapiens GN=ZNF828 PE=1 SV=2 IPI>Q96JM3>S651S652>Zinc finger protein 828 NCBI>119629658>S651S652>chromosome 13 open reading frame 8, isoform CRA_a [Homo sapiens] NCBI>56206493>S651S652>chromosome 13 open reading frame 8 [Homo sapiens] NCBI>40807098>S651S652>Chro…
C13orf8 protein	K.GQESS*S*DQEQVDVESIDFSKENK.M	S652S653*	HPRD:10707_1	2.11196e+07	1.95748e+07	15116262	19775566	19704738	12063496	33105455	19011656	22789816	22938584	14881601	24084937	0.926858	0.202306	3	119629658	Q96JM3	CHAMP1	10707_1	intracellular	regulation of transcription methylation	zinc ion binding		Manual Assigned Name:C13orf8 protein HPRD>10707_1>S652S653>C13orf8 protein SwissPROT>ZN828_HUMAN>S652S653>Zinc finger protein 828 OS=Homo sapiens GN=ZNF828 PE=1 SV=2 IPI>Q96JM3>S652S653>Zinc finger protein 828 NCBI>119629658>S652S653>chromosome 13 open reading frame 8, isoform CRA_a [Homo sapiens] NCBI>56206493>S652S653>chromosome 13 open reading frame 8 [Homo sapiens] NCBI>40807098>S652S653>Chro…
C14orf11 protein	R.YYDDIY*FDSDS*EDEDRAVQVTK.K	Y106S111*	HPRD:12631_1	1.76409e+06	487104	1075847	200661	768992	78723	2205203	1015619	3721722	479586	1048675	660931	0.276122	0.0125119	3	296439474	Q56P03	EAPP	12631_1	nucleus	biological_process	molecular_function		Manual Assigned Name:C14orf11 protein HPRD>12631_1>Y106S111>C14orf11 protein SwissPROT>EAPP_HUMAN>Y106S111>E2F-associated phosphoprotein OS=Homo sapiens GN=EAPP PE=1 SV=4 IPI>Q56P03>Y106S111>E2F-associated phosphoprotein IPI>G3V2W9>Y106S111> NCBI>296439474>Y106S111>RecName: Full=E2F-associated phosphoprotein; Short=EAPP NCBI>62085616>Y106S111>E2F-associated phosphoprotein [Homo sapiens] [MASS=326…
C14orf156 protein	R.S*INQPVAFVR.R	S15	HPRD:12639_1	2.41543e+06	980220	2275715	575907	2070292	824337	2893587	864161	3163926	1249183	1673635	1387513	0.405816	0.00110862	2	74762723	J3KMY7	SLIRP	12639_1	nucleus	regulation of transcription	nucleotide binding		Manual Assigned Name:C14orf156 protein HPRD>12639_1>S15>C14orf156 protein SwissPROT>SLIRP_HUMAN>S15>"SRA stem-loop-interacting RNA-binding protein, mitochondrial OS=Homo sapiens GN=SLIRP PE=1 SV=1" IPI>J3KMY7>S15> IPI>Q9GZT3>S15>SRA stem-loop-interacting RNA-binding protein, mitochondrial IPI>H0YJ40>S15> IPI>H0YJI1>S15> IPI>G3V2S9>S15> IPI>G3V4X6>S15> NCBI>74762723>S15>SRA stem-loop-interacting R…
C14orf156 protein	K.LPQTS*DDEKKDF.-	S102*	HPRD:12639_1	6.48597e+06	8.34999e+06	4310999	8804545	4978726	11281111	8391481	8827369	8069403	7164181	6679232	5672736	1.28739	0.05936	2	74762723	J3KMY7	SLIRP	12639_1	nucleus	regulation of transcription	nucleotide binding		Manual Assigned Name:C14orf156 protein HPRD>12639_1>S102>C14orf156 protein SwissPROT>SLIRP_HUMAN>S102>"SRA stem-loop-interacting RNA-binding protein, mitochondrial OS=Homo sapiens GN=SLIRP PE=1 SV=1" IPI>J3KMY7>S100> IPI>Q9GZT3>S100>SRA stem-loop-interacting RNA-binding protein, mitochondrial NCBI>74762723>S102>SRA stem-loop-interacting RNA-binding protein, mitochondrial precursor NCBI>12006215>S…
C14orf4 protein	R.RNS*S*SPVS*PASVPGQR.R	S657S658S662*	HPRD:10713_1	8.12258e+06	6.54492e+06	6672359	8055751	7295892	4042865	8062440	5456517	9788099	7029597	8794098	8139890	0.805769	0.0512877	3	34395562	Q9H1B7	IRF2BPL	10713_1	nucleus	regulation of transcription biological_process	protein binding molecular_function		Manual Assigned Name:C14orf4 protein HPRD>10713_1>S657S658S662>C14orf4 protein SwissPROT>CN004_HUMAN>S657S658S662>Protein C14orf4 SwissPROT>EAP1_HUMAN>S657S658S662>Enhanced at puberty protein 1 OS=Homo sapiens GN=EAP1 PE=1 SV=1 IPI>Q9H1B7>S657S658S662>Interferon regulatory factor 2-binding protein-like NCBI>34395562>S657S658S662>Protein C14orf4 (My039 protein) NCBI>10636484>S657S658S662>polygluta…
C14orf4 protein	R.RNS*SS*PVSPASVPGQR.R	S657S659*	HPRD:10713_1	3.86251e+06	4.33004e+06	5222629	3064298	2266559	5580123	4304823	2880706	3255376	5892833	4263158	4232261	1.12104	0.167838	3	34395562	Q9H1B7	IRF2BPL	10713_1	nucleus	regulation of transcription biological_process	protein binding molecular_function		Manual Assigned Name:C14orf4 protein HPRD>10713_1>S657S659>C14orf4 protein SwissPROT>CN004_HUMAN>S657S659>Protein C14orf4 SwissPROT>EAP1_HUMAN>S657S659>Enhanced at puberty protein 1 OS=Homo sapiens GN=EAP1 PE=1 SV=1 IPI>Q9H1B7>S657S659>Interferon regulatory factor 2-binding protein-like NCBI>34395562>S657S659>Protein C14orf4 (My039 protein) NCBI>10636484>S657S659>polyglutamine-containing protein …
C14orf4 protein	R.RNS*S*SPVS*PASVPGQR.R	S657S658S662*	HPRD:10713_1	1.69858e+06	1.42702e+06	1706520	2108627	2402307	679311	1787515	1490402	1543181	1527211	1053381	1329557	0.840126	0.119803	2	34395562	Q9H1B7	IRF2BPL	10713_1	nucleus	regulation of transcription biological_process	protein binding molecular_function		Manual Assigned Name:C14orf4 protein HPRD>10713_1>S657S658S662>C14orf4 protein SwissPROT>CN004_HUMAN>S657S658S662>Protein C14orf4 SwissPROT>EAP1_HUMAN>S657S658S662>Enhanced at puberty protein 1 OS=Homo sapiens GN=EAP1 PE=1 SV=1 IPI>Q9H1B7>S657S658S662>Interferon regulatory factor 2-binding protein-like NCBI>34395562>S657S658S662>Protein C14orf4 (My039 protein) NCBI>10636484>S657S658S662>polygluta…
C14orf4 protein	R.RNS*S*SPVSPASVPGQR.R	S657S658*	HPRD:10713_1	3.85566e+06	4.35323e+06	5222629	3060902	2266559	5580123	4293515	2880205	3232458	6012649	4263158	4232261	1.12905	0.16438	3	34395562	Q9H1B7	IRF2BPL	10713_1	nucleus	regulation of transcription biological_process	protein binding molecular_function		Manual Assigned Name:C14orf4 protein HPRD>10713_1>S657S658>C14orf4 protein SwissPROT>CN004_HUMAN>S657S658>Protein C14orf4 SwissPROT>EAP1_HUMAN>S657S658>Enhanced at puberty protein 1 OS=Homo sapiens GN=EAP1 PE=1 SV=1 IPI>Q9H1B7>S657S658>Interferon regulatory factor 2-binding protein-like NCBI>34395562>S657S658>Protein C14orf4 (My039 protein) NCBI>10636484>S657S658>polyglutamine-containing protein …
C14orf4 protein	R.RNS*SS*PVS*PASVPGQR.R	S657S659S662*	HPRD:10713_1	8.14e+06	6.55526e+06	6704750	8055751	7295892	4005634	8062108	5440530	9788099	7029597	8849167	8244797	0.805314	0.0520842	3	34395562	Q9H1B7	IRF2BPL	10713_1	nucleus	regulation of transcription biological_process	protein binding molecular_function		Manual Assigned Name:C14orf4 protein HPRD>10713_1>S657S659S662>C14orf4 protein SwissPROT>CN004_HUMAN>S657S659S662>Protein C14orf4 SwissPROT>EAP1_HUMAN>S657S659S662>Enhanced at puberty protein 1 OS=Homo sapiens GN=EAP1 PE=1 SV=1 IPI>Q9H1B7>S657S659S662>Interferon regulatory factor 2-binding protein-like NCBI>34395562>S657S659S662>Protein C14orf4 (My039 protein) NCBI>10636484>S657S659S662>polygluta…
C14orf4 protein	R.RNSS*S*PVS*PASVPGQR.R	S658S659S662*	HPRD:10713_1	8.12268e+06	6.50971e+06	6658880	7877257	7295892	4038270	8076435	5456517	9788099	7029597	8794098	8146898	0.801424	0.0486449	3	34395562	Q9H1B7	IRF2BPL	10713_1	nucleus	regulation of transcription biological_process	protein binding molecular_function		Manual Assigned Name:C14orf4 protein HPRD>10713_1>S658S659S662>C14orf4 protein SwissPROT>CN004_HUMAN>S658S659S662>Protein C14orf4 SwissPROT>EAP1_HUMAN>S658S659S662>Enhanced at puberty protein 1 OS=Homo sapiens GN=EAP1 PE=1 SV=1 IPI>Q9H1B7>S658S659S662>Interferon regulatory factor 2-binding protein-like NCBI>34395562>S658S659S662>Protein C14orf4 (My039 protein) NCBI>10636484>S658S659S662>polygluta…
C14orf4 protein	R.RNSS*SPVS*PASVPGQR.R	S658S662*	HPRD:10713_1	4.22643e+06	3.82608e+06	5283444	3055578	2267093	5582089	6125284	2861598	3226564	3398870	4229763	4232261	0.905275	0.198126	3	34395562	Q9H1B7	IRF2BPL	10713_1	nucleus	regulation of transcription biological_process	protein binding molecular_function		Manual Assigned Name:C14orf4 protein HPRD>10713_1>S658S662>C14orf4 protein SwissPROT>CN004_HUMAN>S658S662>Protein C14orf4 SwissPROT>EAP1_HUMAN>S658S662>Enhanced at puberty protein 1 OS=Homo sapiens GN=EAP1 PE=1 SV=1 IPI>Q9H1B7>S658S662>Interferon regulatory factor 2-binding protein-like NCBI>34395562>S658S662>Protein C14orf4 (My039 protein) NCBI>10636484>S658S662>polyglutamine-containing protein …
C14orf4 protein	R.NSS*SPVS*PASVPGQRR.L	S658S662*	HPRD:10713_1	4.2275e+06	3.82664e+06	5283444	3055578	2266559	5582089	6125284	2864399	3232458	3398870	4229763	4232261	0.905178	0.198062	3	34395562	Q9H1B7	IRF2BPL	10713_1	nucleus	regulation of transcription biological_process	protein binding molecular_function		Manual Assigned Name:C14orf4 protein HPRD>10713_1>S658S662>C14orf4 protein SwissPROT>CN004_HUMAN>S658S662>Protein C14orf4 SwissPROT>EAP1_HUMAN>S658S662>Enhanced at puberty protein 1 OS=Homo sapiens GN=EAP1 PE=1 SV=1 IPI>Q9H1B7>S658S662>Interferon regulatory factor 2-binding protein-like NCBI>34395562>S658S662>Protein C14orf4 (My039 protein) NCBI>10636484>S658S662>polyglutamine-containing protein …
C14orf4 protein	R.NSS*SPVS*PASVPGQR.R	S658S662*	HPRD:10713_1	3.95817e+06	3.59301e+06		3200091	4174915	3215556	2706081	3123856	7930925	3938602	1020757	4486932	0.907745	0.193896	2	34395562	Q9H1B7	IRF2BPL	10713_1	nucleus	regulation of transcription biological_process	protein binding molecular_function		Manual Assigned Name:C14orf4 protein HPRD>10713_1>S658S662>C14orf4 protein SwissPROT>CN004_HUMAN>S658S662>Protein C14orf4 SwissPROT>EAP1_HUMAN>S658S662>Enhanced at puberty protein 1 OS=Homo sapiens GN=EAP1 PE=1 SV=1 IPI>Q9H1B7>S658S662>Interferon regulatory factor 2-binding protein-like NCBI>34395562>S658S662>Protein C14orf4 (My039 protein) NCBI>10636484>S658S662>polyglutamine-containing protein …
C14orf4 protein	R.NSSS*PVS*PASVPGQR.R	S659S662*	HPRD:10713_1	3.95541e+06	3.60381e+06		3223021	4174915	3233522	2706081	3123856	7919894	3917580	1020757	4521067	0.911109	0.192644	2	34395562	Q9H1B7	IRF2BPL	10713_1	nucleus	regulation of transcription biological_process	protein binding molecular_function		Manual Assigned Name:C14orf4 protein HPRD>10713_1>S659S662>C14orf4 protein SwissPROT>CN004_HUMAN>S659S662>Protein C14orf4 SwissPROT>EAP1_HUMAN>S659S662>Enhanced at puberty protein 1 OS=Homo sapiens GN=EAP1 PE=1 SV=1 IPI>Q9H1B7>S659S662>Interferon regulatory factor 2-binding protein-like NCBI>34395562>S659S662>Protein C14orf4 (My039 protein) NCBI>10636484>S659S662>polyglutamine-containing protein …
C18orf25 protein	R.RDS*SESQLASTESDKPTTGR.V	S66*	HPRD:12690_1	2.85721e+06	4.05892e+06	3350319	4788660	2466894	3300717	2767267	3974589	2816755	4406748	2884797	3823908	1.42059	0.00168755	3	54038140	Q96B23-2	C18orf25	12690_2					Manual Assigned Name:C18orf25 protein HPRD>12690_1>S66>C18orf25 protein HPRD>12690_2>S66>C18orf25 protein SwissPROT>CR025_HUMAN>S66>Isoform 2 of Uncharacterized protein C18orf25 OS=Homo sapiens GN=C18orf25 IPI>Q96B23-2>S66>Isoform 2 of Uncharacterized protein C18orf25 IPI>Q96B23>S66>Uncharacterized protein C18orf25 IPI>K7EQH1>S66> NCBI>54038140>S66>C18orf25 protein [Homo sapiens] NCBI>119621878>S…
C18orf25 protein	R.RDS*S*ESQLASTESDKPTTGR.V	S66S67*	HPRD:12690_1	2.89572e+06	2.27034e+06	992165	2396926	3234821	2148482	1923402	1937445	3937817	2063889	4390398	2804961	0.784033	0.182025	3	54038140	Q96B23-2	C18orf25	12690_2					Manual Assigned Name:C18orf25 protein HPRD>12690_1>S66S67>C18orf25 protein HPRD>12690_2>S66S67>C18orf25 protein SwissPROT>CR025_HUMAN>S66S67>Isoform 2 of Uncharacterized protein C18orf25 OS=Homo sapiens GN=C18orf25 IPI>Q96B23-2>S66S67>Isoform 2 of Uncharacterized protein C18orf25 IPI>Q96B23>S66S67>Uncharacterized protein C18orf25 IPI>K7EQH1>S66S67> NCBI>54038140>S66S67>C18orf25 protein [Homo sapi…
C19orf14 protein	R.SIS*LGDSEGPIVATLAQPLR.R	S1228*	HPRD:10721_1	1.96232e+06	695490	999529	463227	1207497	225533	2562087	432590	3792403	1134492	1250078	1221607	0.354422	0.0127281	3	308153671	O43379	WDR62	10721_2					Manual Assigned Name:C19orf14 protein HPRD>10721_1>S1228>C19orf14 protein HPRD>10721_2>S1233>C19orf14 protein SwissPROT>WDR62_HUMAN>S1233>Isoform 4 of WD repeat-containing protein 62 OS=Homo sapiens GN=WDR62 IPI>O43379>S1228>WD repeat-containing protein 62 IPI>O43379-4>S1228>Isoform 4 of WD repeat-containing protein 62 NCBI>308153671>S1228>RecName: Full=WD repeat-containing protein 62 NCBI>288749…
C19orf14 protein	R.SISLGDS*EGPIVATLAQPLR.R	S1232*	HPRD:10721_1	1.96232e+06	693434	999529	463227	1207497	225533	2562087	432590	3792403	1124212	1250078	1221607	0.353375	0.012561	3	308153671	O43379	WDR62	10721_2					Manual Assigned Name:C19orf14 protein HPRD>10721_1>S1232>C19orf14 protein HPRD>10721_2>S1237>C19orf14 protein SwissPROT>WDR62_HUMAN>S1237>Isoform 4 of WD repeat-containing protein 62 OS=Homo sapiens GN=WDR62 IPI>O43379>S1232>WD repeat-containing protein 62 IPI>O43379-4>S1232>Isoform 4 of WD repeat-containing protein 62 NCBI>308153671>S1232>RecName: Full=WD repeat-containing protein 62 NCBI>288749…
C1orf16 protein	K.SVLS*TSR.N	S528	HPRD:10723_1	4.6764e+06	320074	1165557	119381	2884230	405646	2662646	270025	10227559	310839	6442020	494481	0.0684446	0.000485404	2	84028262	Q92540	SMG7	10723_5	nucleus	nuclear-transcribed mRNA catabolic process, nonsense-mediated decay	protein binding		Manual Assigned Name:C1orf16 protein HPRD>10723_1>S528>C1orf16 protein HPRD>10723_2>S528>C1orf16 protein HPRD>10723_3>S528>C1orf16 protein HPRD>10723_4>S528>C1orf16 protein HPRD>10723_5>S486>C1orf16 protein SwissPROT>SMG7_HUMAN>S528>Isoform 4 of Protein SMG7 OS=Homo sapiens GN=SMG7 SwissPROT>Y0250_HUMAN>S193>Hypothetical protein KIAA0250 IPI>Q92540>S528>Protein SMG7 IPI>Q92540-2>S528>Isoform 2 of…
C1orf35 protein	R.RPAEAT*SSPT*SPERPR.H	T215T219*	HPRD:10090_1	4.94098e+07	2.31159e+07	48127808	26822744	45155537	17839773	48945379	21153894	56174211	23904938	48646105	25858333	0.467841	3.70902e-05	3	73621220	Q9BU76	MMTAG2	10090_1					Manual Assigned Name:C1orf35 protein HPRD>10090_1>T215T219>C1orf35 protein IPI>Q9BU76>T215T219>Multiple myeloma tumor-associated protein 2 NCBI>73621220>T215T219>Multiple myeloma tumor-associated protein 2 (hMMTAG2) NCBI>23306684>T215T219>multiple myeloma transforming gene 2 [Homo sapiens] NCBI>56204827>T215T219>chromosome 1 open reading frame 35 [Homo sapiens] NCBI>119590244>T215T219>chromosome …
C1orf52 protein	R.LLPEGEET*LESDDEKDEHTSK.K	T155*	HPRD:16637_1	1.37301e+07	9.07576e+06	11800891	8213039	9988823	7024139	15717108	7814307	19033125	10298598	12110543	12028694	0.661012	0.0121722	4	55665662	Q8N6N3	C1orf52	16637_1					Manual Assigned Name:C1orf52 protein HPRD>16637_1>T155>C1orf52 protein IPI>Q8N6N3>T155>UPF0690 protein C1orf52 NCBI>55665662>T155>novel protein (gm117) [Homo sapiens] NCBI>45331268>T155>BCL10-associated protein variant 1 [Homo sapiens] NCBI>119593615>T155>chromosome 1 open reading frame 52 [Homo sapiens] [MASS=20599] NCBI>37620206>T155>gm117 [Homo sapiens] NCBI>20810299>T155>Similar to gm117 [Hom…
C1orf52 protein	R.LLPEGEET*LESDDEKDEHTSK.K	T155*	HPRD:16637_1	8.0266e+06	3.76706e+06	8092918	3890901	7030763	3624805	9136068	3551776	8657899	3737670	7215366	4030124	0.469321	6.10906e-06	3	55665662	Q8N6N3	C1orf52	16637_1					Manual Assigned Name:C1orf52 protein HPRD>16637_1>T155>C1orf52 protein IPI>Q8N6N3>T155>UPF0690 protein C1orf52 NCBI>55665662>T155>novel protein (gm117) [Homo sapiens] NCBI>45331268>T155>BCL10-associated protein variant 1 [Homo sapiens] NCBI>119593615>T155>chromosome 1 open reading frame 52 [Homo sapiens] [MASS=20599] NCBI>37620206>T155>gm117 [Homo sapiens] NCBI>20810299>T155>Similar to gm117 [Hom…
C1orf52 protein	R.LLPEGEETLES*DDEKDEHTSK.K	S158*	HPRD:16637_1	1.37301e+07	9.07211e+06	11800891	8213039	9988823	7024139	15717108	7814307	19033125	10298598	12110543	12010463	0.660746	0.0121017	4	55665662	Q8N6N3	C1orf52	16637_1					Manual Assigned Name:C1orf52 protein HPRD>16637_1>S158>C1orf52 protein IPI>Q8N6N3>S158>UPF0690 protein C1orf52 NCBI>55665662>S158>novel protein (gm117) [Homo sapiens] NCBI>45331268>S158>BCL10-associated protein variant 1 [Homo sapiens] NCBI>119593615>S158>chromosome 1 open reading frame 52 [Homo sapiens] [MASS=20599] NCBI>37620206>S158>gm117 [Homo sapiens] NCBI>20810299>S158>Similar to gm117 [Hom…
C20ORF1 protein	K.SSDQPLTVPVS*PK.F	S738*	HPRD:05802_1	1.20769e+07	3.64582e+06	15197219	3567689	10690794	3944895	10417296	3205572	12174272	3426760	11904981	4084163	0.301883	4.14856e-06	2	13124096	Q9ULW0	TPX2	05802_1	nucleus	mitosis modification-dependent protein catabolic process	protein binding		Manual Assigned Name:C20ORF1 protein HPRD>05802_1>S738>C20ORF1 protein SwissPROT>TPX2_HUMAN>S738>Targeting protein for Xklp2 OS=Homo sapiens GN=TPX2 PE=1 SV=2 IPI>Q9ULW0>S738>Targeting protein for Xklp2 IPI>Q96RR5>S738>Hepatocellular carcinoma-associated antigen 90 NCBI>13124096>S738>Restricted expression proliferation associated protein 100 (p100) (Differentially expressed in lung cells 2) (DIL-…
C20orf6 protein	K.FKIDSNIS*PK.K	S153*	HPRD:10732_1	6.83904e+06	6.50789e+06	7400230	5853563	5649502	4310297	5577811	4337930	8701954	7721063	6865687	10316602	0.95158	0.173237	3	145207324	Q9H501	ESF1	10732_1	nucleus	regulation of transcription	zinc ion binding		Manual Assigned Name:C20orf6 protein HPRD>10732_1>S153>C20orf6 protein SwissPROT>CT006_HUMAN>S153>Hypothetical protein C20orf6 SwissPROT>ESF1_HUMAN>S153>ESF1 homolog OS=Homo sapiens GN=ESF1 PE=1 SV=1 IPI>Q9H501>S153>ESF1 homolog NCBI>145207324>S153>ESF1 protein [Homo sapiens] [MASS=33947] NCBI>117938836>S62>ESF1 protein [Homo sapiens] [MASS=63456] NCBI>116283795>S153>ESF1 protein [Homo sapiens] […
C20orf6 protein	K.IDSNIS*PK.K	S153*	HPRD:10732_1	2.08908e+07	1.5948e+07	18771418	18054485	14878696	15501651	20643953	13837984	26647941	16749198	23511902	15596907	0.763401	0.0198185	2	145207324	Q9H501	ESF1	10732_1	nucleus	regulation of transcription	zinc ion binding		Manual Assigned Name:C20orf6 protein HPRD>10732_1>S153>C20orf6 protein SwissPROT>CT006_HUMAN>S153>Hypothetical protein C20orf6 SwissPROT>ESF1_HUMAN>S153>ESF1 homolog OS=Homo sapiens GN=ESF1 PE=1 SV=1 IPI>Q9H501>S153>ESF1 homolog NCBI>145207324>S153>ESF1 protein [Homo sapiens] [MASS=33947] NCBI>117938836>S62>ESF1 protein [Homo sapiens] [MASS=63456] NCBI>116283795>S153>ESF1 protein [Homo sapiens] […
C20orf6 protein	K.FKIDSNIS*PK.K	S153*	HPRD:10732_1	1.44801e+07	1.08982e+07	15230717	12281111	12546134	8900277	13824104	7737235	16493781	13079163	14305820	12493010	0.75263	0.0136126	2	145207324	Q9H501	ESF1	10732_1	nucleus	regulation of transcription	zinc ion binding		Manual Assigned Name:C20orf6 protein HPRD>10732_1>S153>C20orf6 protein SwissPROT>CT006_HUMAN>S153>Hypothetical protein C20orf6 SwissPROT>ESF1_HUMAN>S153>ESF1 homolog OS=Homo sapiens GN=ESF1 PE=1 SV=1 IPI>Q9H501>S153>ESF1 homolog NCBI>145207324>S153>ESF1 protein [Homo sapiens] [MASS=33947] NCBI>117938836>S62>ESF1 protein [Homo sapiens] [MASS=63456] NCBI>116283795>S153>ESF1 protein [Homo sapiens] […
C20orf6 protein	R.TLDSGTSEIVKS*PR.I	S198*	HPRD:10732_1	1.93505e+06	1.37325e+06	2891797	1361629	1339903	1188486	1314049	1319817	1700614	1378326	2428905	1617997	0.709671	0.040726	3	145207324	Q9H501	ESF1	10732_1	nucleus	regulation of transcription	zinc ion binding		Manual Assigned Name:C20orf6 protein HPRD>10732_1>S198>C20orf6 protein SwissPROT>CT006_HUMAN>S198>Hypothetical protein C20orf6 SwissPROT>ESF1_HUMAN>S198>ESF1 homolog OS=Homo sapiens GN=ESF1 PE=1 SV=1 IPI>Q9H501>S198>ESF1 homolog NCBI>145207324>S198>ESF1 protein [Homo sapiens] [MASS=33947] NCBI>117938836>S107>ESF1 protein [Homo sapiens] [MASS=63456] NCBI>116283795>S198>ESF1 protein [Homo sapiens] …
C20orf6 protein	K.ALAEEAS*EEELPS*DVDLNDPYFAEEVK.Q	S657S663*	HPRD:10732_1	4.86969e+06	9.03378e+06	2219584	6251398	3379363	2182550	5634550	8171892	10105888	18018123	3009063	10544943	1.8551	0.0769417	3	9971050	Q9H501	ESF1	10732_1	nucleus	regulation of transcription	zinc ion binding		Manual Assigned Name:C20orf6 protein HPRD>10732_1>S657S663>C20orf6 protein SwissPROT>CT006_HUMAN>S657S663>Hypothetical protein C20orf6 SwissPROT>ESF1_HUMAN>S657S663>ESF1 homolog OS=Homo sapiens GN=ESF1 PE=1 SV=1 IPI>Q9H501>S657S663>ESF1 homolog NCBI>9971050>S657S663>bA526K24.1 (novel protein) [Homo sapiens] NCBI>119630718>S657S663>chromosome 20 open reading frame 6 [Homo sapiens] NCBI>18093112>S6…
C20orf72 protein	K.NQNIQKPEY*SE.-	Y342	HPRD:12783_1	9.55344e+06	5.7275e+06	9036324	5151849	10432343	5206735	11052757	6035844	8649370	5934604	8596408	6308492	0.599523	9.04e-05	2	25452901	Q5QPE8	MGME1	12783_1					Manual Assigned Name:C20orf72 protein HPRD>12783_1>Y342>C20orf72 protein SwissPROT>CT072_HUMAN>Y342>Uncharacterized protein C20orf72 OS=Homo sapiens GN=C20orf72 PE=1 SV=1 IPI>Q5QPE8>Y262>Chromosome 20 open reading frame 72 IPI>Q9BQP7>Y262>Uncharacterized protein C20orf72 NCBI>25452901>Y342>Protein C20orf72 NCBI>55957202>Y262>chromosome 20 open reading frame 72 [Homo sapiens] [MASS=30014] NCBI>119…
C21orf45 protein	K.LSFATCKS*.-	S233	HPRD:10749_1	1.67244e+06	1.30159e+06	2430468	2122013	1137981	976742	1899542	776489	1482847	1252479	1411342	1380237	0.778261	0.0761472	2	14587195	Q9NYP9	MIS18A	10749_1	nucleus	cell cycle	molecular_function		Manual Assigned Name:C21orf45 protein HPRD>10749_1>S233>C21orf45 protein SwissPROT>CU045_HUMAN>S233>Protein C21orf45 SwissPROT>MS18A_HUMAN>S233>Protein Mis18-alpha OS=Homo sapiens GN=MIS18A PE=1 SV=1 IPI>Q9NYP9>S233>Protein Mis18-alpha NCBI>14587195>S233>FAPP1-associated protein 1 [Homo sapiens] NCBI>119630286>S233>chromosome 21 open reading frame 45 [Homo sapiens] NCBI>9506437>S233>chromosome 21…
C21orf6 protein	R.DTSSSPTTGST*VQSVDLIFTR.L	T179	HPRD:10757_1	484234	1.14771e+06	557170	660671	230650	629448	461432	1099848	661361	1812313	510555	1536279	2.37016	0.00891394	3	9972769	P57060	RWDD2B	10757_1	cellular_component	biological_process	molecular_function		Manual Assigned Name:C21orf6 protein HPRD>10757_1>T179>C21orf6 protein SwissPROT>CU006_HUMAN>T179>Protein C21orf6 SwissPROT>RWD2B_HUMAN>T179>RWD domain-containing protein 2B OS=Homo sapiens GN=RWDD2B PE=1 SV=1 IPI>P57060>T179>RWD domain-containing protein 2B NCBI>9972769>T179>Protein C21orf6 (GL011) NCBI>13182745>T179>GL011 [Homo sapiens] NCBI>62898275>T179>chromosome 21 open reading frame 6 vari…
C21orf66 protein	K.MADHLEGLS*S*DDEETSTDITNFNLEKDR.I	S557S558*	HPRD:10761_1	410217	1.73984e+06	136257		80211		1045527	1210622	648373	2771295	140717	1237594	4.24126	0.015963	3	20141448	Q9Y5B6	PAXBP1	10761_2	nucleus	regulation of transcription, DNA-dependent	DNA binding		Manual Assigned Name:C21orf66 protein HPRD>10761_1>S557S558>C21orf66 protein HPRD>10761_2>S557S558>C21orf66 protein SwissPROT>GCFC_HUMAN>S557S558>GC-rich sequence DNA-binding factor homolog IPI>Q9Y5B6>S557S558>GC-rich sequence DNA-binding factor 1 IPI>Q9Y5B6-2>S557S558>Isoform B of GC-rich sequence DNA-binding factor 1 NCBI>20141448>S557S558>GC-rich sequence DNA-binding factor homolog NCBI>170617…
C21orf66 protein	K.MADHLEGLSS*DDEET*STDITNFNLEK.D	S558T563*	HPRD:10761_1	861937	2.19424e+06	107314	506833	255206	469934	943277	4068618	1101650	1388659	1902238	4537164	2.54571	0.0732921	3	20141448	Q9Y5B6	PAXBP1	10761_2	nucleus	regulation of transcription, DNA-dependent	DNA binding		Manual Assigned Name:C21orf66 protein HPRD>10761_1>S558T563>C21orf66 protein HPRD>10761_2>S558T563>C21orf66 protein SwissPROT>GCFC_HUMAN>S558T563>GC-rich sequence DNA-binding factor homolog IPI>Q9Y5B6>S558T563>GC-rich sequence DNA-binding factor 1 IPI>Q9Y5B6-2>S558T563>Isoform B of GC-rich sequence DNA-binding factor 1 NCBI>20141448>S558T563>GC-rich sequence DNA-binding factor homolog NCBI>496015…
C22orf5 protein	R.DNEKTLLLS*S*DDEF.-	S402S403	HPRD:12801_1	967305	3.62506e+06	1111678	3441183	858584	2470252	910569	4393552	1086559	3975079	869136	3845254	3.74759	1.33096e-05	2	119580626	Q9Y519	TMEM184B	12801_1	integral to membrane	cell differentiation	protein binding molecular_function		Manual Assigned Name:C22orf5 protein HPRD>12801_1>S402S403>C22orf5 protein SwissPROT>CV005_HUMAN>S402S403>Putative MAP kinase-activating protein C22orf5 (Putative MAPK-activating protein FM08) SwissPROT>T184B_HUMAN>S402S403>Transmembrane protein 184B OS=Homo sapiens GN=TMEM184B PE=1 SV=2 IPI>Q9Y519>S402S403>Transmembrane protein 184B NCBI>119580626>S402S403>chromosome 22 open reading frame 5, iso…
C22orf5 protein	K.TLLLS*S*DDEF.-	S402S403	HPRD:12801_1	2.2612e+07	3.92977e+07	14237783	40476070	19263713	25857627	29653572	34158208	24702472	52486708	25202527	43510086	1.73791	0.00672442	2	119580626	Q9Y519	TMEM184B	12801_1	integral to membrane	cell differentiation	protein binding molecular_function		Manual Assigned Name:C22orf5 protein HPRD>12801_1>S402S403>C22orf5 protein SwissPROT>CV005_HUMAN>S402S403>Putative MAP kinase-activating protein C22orf5 (Putative MAPK-activating protein FM08) SwissPROT>T184B_HUMAN>S402S403>Transmembrane protein 184B OS=Homo sapiens GN=TMEM184B PE=1 SV=2 IPI>Q9Y519>S402S403>Transmembrane protein 184B NCBI>119580626>S402S403>chromosome 22 open reading frame 5, iso…
C22orf9 protein	R.VS*TGDTSPCGTEEDSSPASPMHER.V	S267	HPRD:12802_1	195062	806327	205073	1186116		299602		980922		702648	185050	862347	4.1337	0.0101483	3	168985281	B0QY16	KIAA0930	12802_2	integral to membrane	cell adhesion	protein binding		Manual Assigned Name:C22orf9 protein HPRD>12802_1>S267>C22orf9 protein HPRD>12802_2>S262>C22orf9 protein SwissPROT>CV009_HUMAN>S228>Isoform 3 of Uncharacterized protein C22orf9 OS=Homo sapiens GN=C22orf9 IPI>B0QY16>S147> IPI>B0AZU2>S147>Uncharacterized protein IPI>Q6ICG6>S147>Uncharacterized protein KIAA0930 IPI>Q6ICG6-2>S147>Isoform 2 of Uncharacterized protein KIAA0930 IPI>Q6ICG6-3>S147>Isoform…
C22orf9 protein	R.SRS*LS*GTGR.S	S356S358	HPRD:12802_1	610658	5.63303e+06	441815	5321778	728786	4714513	587546	6148354	460000	5250595	835145	6729917	9.22452	2.69724e-06	2	168985281	B0QY16	KIAA0930	12802_2	integral to membrane	cell adhesion	protein binding		Manual Assigned Name:C22orf9 protein HPRD>12802_1>S356S358>C22orf9 protein HPRD>12802_2>S351S353>C22orf9 protein SwissPROT>CV009_HUMAN>S317S319>Isoform 3 of Uncharacterized protein C22orf9 OS=Homo sapiens GN=C22orf9 IPI>B0QY16>S236S238> IPI>B0AZU2>S236S238>Uncharacterized protein IPI>Q6ICG6>S236S238>Uncharacterized protein KIAA0930 IPI>Q6ICG6-2>S236S238>Isoform 2 of Uncharacterized protein KIAA09…
C4orf8 protein	R.LILTDS*GSAPTFCS*DDEDVAPLSAK.F	S285S293	HPRD:09850_1	927832	292422	903989	358873	456393		743625	167818	1544260	295602	990894	347394	0.315167	0.0028129	3	223460530	B9EGR0	C4orf8	09850_1					Manual Assigned Name:C4orf8 protein HPRD>09850_1>S285S293>C4orf8 protein SwissPROT>CD008_HUMAN>S285S293>Protein C4orf8 (Protein IT14) SwissPROT>F193A_HUMAN>S139S147>Isoform 4 of Protein FAM193A OS=Homo sapiens GN=FAM193A IPI>B9EGR0>S285S293>C4orf8 protein IPI>P78312>S285S293>Protein FAM193A IPI>P78312-2>S285S293>Isoform 2 of Protein FAM193A IPI>P78312-3>S285S293>Isoform 3 of Protein FAM193A IPI>P…
C4orf8 protein	R.LILTDSGSAPT*FCSDDEDVAPLSAK.F	T290	HPRD:09850_1	1.93155e+06	1.61815e+06	1654742	1338667	1778293	960250	1979849	1728584	3005565	1967783	1239320	2095457	0.837744	0.123936	3	223460530	B9EGR0	C4orf8	09850_1					Manual Assigned Name:C4orf8 protein HPRD>09850_1>T290>C4orf8 protein SwissPROT>CD008_HUMAN>T290>Protein C4orf8 (Protein IT14) SwissPROT>F193A_HUMAN>T144>Isoform 4 of Protein FAM193A OS=Homo sapiens GN=FAM193A IPI>B9EGR0>T290>C4orf8 protein IPI>P78312>T290>Protein FAM193A IPI>P78312-2>T290>Isoform 2 of Protein FAM193A IPI>P78312-3>T290>Isoform 3 of Protein FAM193A IPI>P78312-4>T290>Isoform 4 of Pr…
C4orf8 protein	R.LILTDSGSAPTFCS*DDEDVAPLSAK.F	S293	HPRD:09850_1	1.93155e+06	1.61815e+06	1654742	1338667	1778293	960250	1979849	1728584	3005565	1967783	1239320	2095457	0.837744	0.123936	3	223460530	B9EGR0	C4orf8	09850_1					Manual Assigned Name:C4orf8 protein HPRD>09850_1>S293>C4orf8 protein SwissPROT>CD008_HUMAN>S293>Protein C4orf8 (Protein IT14) SwissPROT>F193A_HUMAN>S147>Isoform 4 of Protein FAM193A OS=Homo sapiens GN=FAM193A IPI>B9EGR0>S293>C4orf8 protein IPI>P78312>S293>Protein FAM193A IPI>P78312-2>S293>Isoform 2 of Protein FAM193A IPI>P78312-3>S293>Isoform 3 of Protein FAM193A IPI>P78312-4>S293>Isoform 4 of Pr…
C4orf8 protein	K.LVLAES*PQPK.G	S1144	HPRD:09850_1	4.40908e+06	4.43887e+06	4863980	5159268	3163285	4036851	3081053	3693704	5657405	4423515	5279661	4880987	1.00676	0.214936	2	223460530	B9EGR0	C4orf8	09850_1					Manual Assigned Name:C4orf8 protein HPRD>09850_1>S1144>C4orf8 protein SwissPROT>CD008_HUMAN>S1144>Protein C4orf8 (Protein IT14) SwissPROT>F193A_HUMAN>S998>Isoform 4 of Protein FAM193A OS=Homo sapiens GN=FAM193A IPI>B9EGR0>S1144>C4orf8 protein IPI>P78312>S1144>Protein FAM193A IPI>P78312-2>S1144>Isoform 2 of Protein FAM193A IPI>P78312-4>S1144>Isoform 4 of Protein FAM193A IPI>E7EUR8>S1144>Uncharacte…
C4orf9 protein	R.FGEYNSNM#S*PEEK.M	S96*	HPRD:12827_1	1.48685e+07	5.43058e+06	1408194	781576	1610596	696473	67179278	646045	2262699	23777907	1881863	1250913	0.36524	0.127265	2	119602895	P78316	NOP14	12827_1	nucleus	rRNA processing	protein binding		Manual Assigned Name:C4orf9 protein HPRD>12827_1>S96>C4orf9 protein SwissPROT>NOP14_HUMAN>S96>Isoform 2 of Nucleolar protein 14 OS=Homo sapiens GN=NOP14 IPI>P78316>S96>Nucleolar protein 14 IPI>P78316-2>S96>Isoform 2 of Nucleolar protein 14 IPI>E9PFK5>S96>Uncharacterized protein NCBI>119602895>S96>chromosome 4 open reading frame 9, isoform CRA_a [Homo sapiens] NCBI>31565517>S96>C4orf9 protein [Hom…
C4orf9 protein	R.FGEYNSNMS*PEEK.M	S96*	HPRD:12827_1	5.06984e+06	5.03114e+06	4053309	7317250	2022285	2543851	7176079	6000153	5342143	5011578	6755384	4282848	0.992366	0.235687	2	119602895	P78316	NOP14	12827_1	nucleus	rRNA processing	protein binding		Manual Assigned Name:C4orf9 protein HPRD>12827_1>S96>C4orf9 protein SwissPROT>NOP14_HUMAN>S96>Isoform 2 of Nucleolar protein 14 OS=Homo sapiens GN=NOP14 IPI>P78316>S96>Nucleolar protein 14 IPI>P78316-2>S96>Isoform 2 of Nucleolar protein 14 IPI>E9PFK5>S96>Uncharacterized protein NCBI>119602895>S96>chromosome 4 open reading frame 9, isoform CRA_a [Homo sapiens] NCBI>31565517>S96>C4orf9 protein [Hom…
C5orf6 protein	R.SLS*VPVDLSR.W	S122*	HPRD:10785_1	5.37347e+06	3.13397e+06	4997824	2807371	4594890	3369184	5214922	2551967	6755332	3451187	5304359	3490151	0.583231	0.000353396	2	66774134	Q9NYF3	FAM53C	10785_1					Manual Assigned Name:C5orf6 protein HPRD>10785_1>S122>C5orf6 protein SwissPROT>FA53C_HUMAN>S122>Protein FAM53C OS=Homo sapiens GN=FAM53C PE=1 SV=1 IPI>Q9NYF3>S122>Protein FAM53C IPI>D6RHW3>S122>Uncharacterized protein NCBI>66774134>S122>Protein FAM53C NCBI>7547033>S122>putative nuclear protein [Homo sapiens] NCBI>119582547>S122>family with sequence similarity 53, member C, isoform CRA_a [Homo sap…
C5orf6 protein	R.RFS*LS*PSLGPQASR.F	S232S234*	HPRD:10785_1	1.72221e+07	1.3278e+07	21055260	11420972	13736329	7929619	17386730	13978255	19324784	16579715	14607353	16481351	0.770986	0.0421083	3	66774134	Q9NYF3	FAM53C	10785_1					Manual Assigned Name:C5orf6 protein HPRD>10785_1>S232S234>C5orf6 protein SwissPROT>FA53C_HUMAN>S232S234>Protein FAM53C OS=Homo sapiens GN=FAM53C PE=1 SV=1 IPI>Q9NYF3>S232S234>Protein FAM53C NCBI>66774134>S232S234>Protein FAM53C NCBI>7547033>S232S234>putative nuclear protein [Homo sapiens] NCBI>119582547>S232S234>family with sequence similarity 53, member C, isoform CRA_a [Homo sapiens] NCBI>31418…
C5orf6 protein	R.RFS*LS*PSLGPQASR.F	S232S234*	HPRD:10785_1	5.49704e+06	3.9794e+06	5489463	3911560	3810363	3252187	7009956	3903657	7530331	5555397	3645062	3274175	0.723917	0.0475915	2	66774134	Q9NYF3	FAM53C	10785_1					Manual Assigned Name:C5orf6 protein HPRD>10785_1>S232S234>C5orf6 protein SwissPROT>FA53C_HUMAN>S232S234>Protein FAM53C OS=Homo sapiens GN=FAM53C PE=1 SV=1 IPI>Q9NYF3>S232S234>Protein FAM53C NCBI>66774134>S232S234>Protein FAM53C NCBI>7547033>S232S234>putative nuclear protein [Homo sapiens] NCBI>119582547>S232S234>family with sequence similarity 53, member C, isoform CRA_a [Homo sapiens] NCBI>31418…
C6orf106 protein	R.KVEGNFNPFAS*PQKNR.Q	S149*	HPRD:12837_1	4.71657e+07	4.17113e+07	58063358	56269888	23177124	42924491	42346996	35894405	42189889	35584973	70050991	37882861	0.884358	0.194604	3	56202677	Q5TH58	C6orf106	12837_2					Manual Assigned Name:C6orf106 protein HPRD>12837_1>S149>C6orf106 protein HPRD>12837_2>S215>C6orf106 protein SwissPROT>CF106_HUMAN>S149>Isoform 2 of Uncharacterized protein C6orf106 OS=Homo sapiens GN=C6orf106 IPI>Q5TH58>S141>Novel protein IPI>Q9H6K1-2>S141>Isoform 2 of Uncharacterized protein C6orf106 IPI>Q9H6K1>S141>Uncharacterized protein C6orf106 NCBI>56202677>S141>RP3-391O22.4 [Homo sapiens] …
C6orf107 protein	R.TVS*QQS*FDGVSLDSSGPEDR.I	S1103S1106	HPRD:12838_1	4.88989e+07	3.41576e+07	47550874	29267568	33520014	17457352	45002610	15065432	93304582	35264098	25116426	73733702	0.698536	0.0850028	3	67462038	Q6BDS2	UHRF1BP1	12838_1					Manual Assigned Name:C6orf107 protein HPRD>12838_1>S1103S1106>C6orf107 protein SwissPROT>URFB1_HUMAN>S1103S1106>UHRF1-binding protein 1 OS=Homo sapiens GN=UHRF1BP1 PE=1 SV=1 IPI>Q6BDS2>S1103S1106>UHRF1-binding protein 1 IPI>H7C1J4>S1103S1106> NCBI>67462038>S1103S1106>UHRF1-binding protein 1 (Ubiquitin-like containing PHD and RING finger domains 1-binding protein 1) (ICBP90-binding protein 1) NCBI…
C6orf107 protein	R.TVS*QQS*FDGVSLDSSGPEDR.I	S1103S1106	HPRD:12838_1	1.81781e+07	1.19491e+07	14953832	8513515	11301747	7398216	28848881	8121558	27093595	16189301	8692613	19523024	0.657335	0.0775661	2	67462038	Q6BDS2	UHRF1BP1	12838_1					Manual Assigned Name:C6orf107 protein HPRD>12838_1>S1103S1106>C6orf107 protein SwissPROT>URFB1_HUMAN>S1103S1106>UHRF1-binding protein 1 OS=Homo sapiens GN=UHRF1BP1 PE=1 SV=1 IPI>Q6BDS2>S1103S1106>UHRF1-binding protein 1 IPI>H7C1J4>S1103S1106> NCBI>67462038>S1103S1106>UHRF1-binding protein 1 (Ubiquitin-like containing PHD and RING finger domains 1-binding protein 1) (ICBP90-binding protein 1) NCBI…
C6orf107 protein	R.TVSQQS*FDGVS*LDSSGPEDR.I	S1106S1111	HPRD:12838_1	4.91767e+07	3.44187e+07	47653943	29344662	33680698	17672379	45576185	16088360	93024384	35318999	25948052	73668960	0.699899	0.083468	3	67462038	Q6BDS2	UHRF1BP1	12838_1					Manual Assigned Name:C6orf107 protein HPRD>12838_1>S1106S1111>C6orf107 protein SwissPROT>URFB1_HUMAN>S1106S1111>UHRF1-binding protein 1 OS=Homo sapiens GN=UHRF1BP1 PE=1 SV=1 IPI>Q6BDS2>S1106S1111>UHRF1-binding protein 1 IPI>H7C1J4>S1106S1111> NCBI>67462038>S1106S1111>UHRF1-binding protein 1 (Ubiquitin-like containing PHD and RING finger domains 1-binding protein 1) (ICBP90-binding protein 1) NCBI…
C6orf143 protein	K.GSPS*FLKK.G	S766	HPRD:10158_1	4.36508e+07	8.68702e+06	46198956	8921275	36359548	8204480	41667933	6707004	57272233	8811248	36755460	10791116	0.199012	4.99393e-06	2	74744366	Q5T0W9	FAM83B	10158_1					Manual Assigned Name:C6orf143 protein HPRD>10158_1>S766>C6orf143 protein SwissPROT>FA83B_HUMAN>S766>Protein FAM83B OS=Homo sapiens GN=FAM83B PE=1 SV=1 IPI>Q5T0W9>S766>Protein FAM83B NCBI>74744366>S766>Protein FAM83B NCBI>119624844>S766>chromosome 6 open reading frame 143 [Homo sapiens] [MASS=114798] NCBI>56202864>S766>OTTHUMP00000016645 [Homo sapiens] [MASS=114798] NCBI>55959889>S766>OTTHUMP00000…
C6orf143 protein	K.GSPS*FLK.K	S766	HPRD:10158_1	3.76106e+06	582023	4314978	607692	3313767	928572	3538170	184389	4104351	211725	3534053	977738	0.15475	0.000420094	2	74744366	Q5T0W9	FAM83B	10158_1					Manual Assigned Name:C6orf143 protein HPRD>10158_1>S766>C6orf143 protein SwissPROT>FA83B_HUMAN>S766>Protein FAM83B OS=Homo sapiens GN=FAM83B PE=1 SV=1 IPI>Q5T0W9>S766>Protein FAM83B NCBI>74744366>S766>Protein FAM83B NCBI>119624844>S766>chromosome 6 open reading frame 143 [Homo sapiens] [MASS=114798] NCBI>56202864>S766>OTTHUMP00000016645 [Homo sapiens] [MASS=114798] NCBI>55959889>S766>OTTHUMP00000…
C6orf153 protein	K.QLVAGNS*PK.K	S73*	HPRD:12859_1	2.29114e+07	1.88999e+07	24696855	19592486	22120088	16848966	19080222	16374744	25813013	19512076	22846979	22171077	0.82491	0.0150932	2	74751848	Q96EU6	RRP36	12859_1					Manual Assigned Name:C6orf153 protein HPRD>12859_1>S73>C6orf153 protein SwissPROT>RRP36_HUMAN>S67>Isoform 2 of Ribosomal RNA processing protein 36 homolog OS=Homo sapiens GN=RRP36 IPI>Q96EU6>S73>Ribosomal RNA processing protein 36 homolog IPI>Q96EU6-2>S73>Isoform 2 of Ribosomal RNA processing protein 36 homolog NCBI>74751848>S73>UPF0399 protein C6orf153 NCBI>33989798>S73>C6orf153 protein [Homo sa…
C6orf204 protein	R.AS*SSTLR.R	S243	HPRD:12874_1	1.62391e+06	1.06355e+06	2188792	1366438	1378093	1163697	2172773	1199304	2295492	983884	84389	604435	0.654933	0.242708	2	74762226	A2A3P3	CEP85L	12874_2					Manual Assigned Name:C6orf204 protein HPRD>12874_1>S243>C6orf204 protein HPRD>12874_2>S243>C6orf204 protein SwissPROT>CF204_HUMAN>S141>Isoform 3 of Coiled-coil domain-containing protein C6orf204 OS=Homo sapiens GN=C6orf204 IPI>A2A3P3>S246>Chromosome 6 open reading frame 204 (Fragment) IPI>Q5SZL2>S246>Coiled-coil domain-containing protein C6orf204 IPI>Q5SZL2-4>S246> IPI>Q5SZL2-5>S246> IPI>G3V0H3>S…
C6orf32 protein	R.SQS*FAGFSGLQER.R	S21	HPRD:12881_1	2.64871e+06	954910	2617262	901710	2254024	876385	3024665	790846	3455985	678326	1891603	1527283	0.360519	0.000343896	2	296439477	Q9Y4F9	FAM65B	12881_1	extracellular region cytoplasm integral to membrane	oxidation reduction multicellular organismal development	binding metal ion binding		Manual Assigned Name:C6orf32 protein HPRD>12881_1>S21>C6orf32 protein SwissPROT>FA65B_HUMAN>S21>Isoform 2 of Protein FAM65B OS=Homo sapiens GN=FAM65B IPI>Q9Y4F9>S21>Protein FAM65B IPI>Q9Y4F9-2>S21>Isoform 2 of Protein FAM65B IPI>B7Z6U4>S21>Uncharacterized protein IPI>F5GX51>S21>Uncharacterized protein IPI>F5H029>S21>Uncharacterized protein NCBI>296439477>S21>RecName: Full=Protein FAM65B NCBI>1195…
C8orf20 protein	R.S*FSMQDLR.S	S150*	HPRD:09864_1	2.10809e+07	1.00973e+07	13692319	10655762	16132406	4022720	18346210	9717968	33496400	12357322	23737134	13732770	0.478979	0.0102889	2	74733607	Q9H6H4	REEP4	09864_1	integral to membrane	mRNA processing protein insertion into membrane cell death	zinc ion binding olfactory receptor binding		Manual Assigned Name:C8orf20 protein HPRD>09864_1>S150>C8orf20 protein IPI>Q9H6H4>S150>Receptor expression-enhancing protein 4 IPI>E5RGS2>S150>Uncharacterized protein IPI>E5RJV5>S150>Uncharacterized protein NCBI>74733607>S150>Receptor expression-enhancing protein 4 NCBI>50234932>S150>receptor expression enhancing protein 4 [Homo sapiens] NCBI>48146823>S150>FLJ22246 [Homo sapiens] NCBI>119584114>S…
C8orf20 protein	R.SFS*MQDLR.S	S152*	HPRD:09864_1	2.10834e+07	1.00947e+07	13692319	10649746	16132406	4019768	18359174	9711973	33499921	12357322	23732955	13734559	0.478798	0.0102805	2	74733607	Q9H6H4	REEP4	09864_1	integral to membrane	mRNA processing protein insertion into membrane cell death	zinc ion binding olfactory receptor binding		Manual Assigned Name:C8orf20 protein HPRD>09864_1>S152>C8orf20 protein IPI>Q9H6H4>S152>Receptor expression-enhancing protein 4 IPI>E5RGS2>S152>Uncharacterized protein IPI>E5RJV5>S152>Uncharacterized protein NCBI>74733607>S152>Receptor expression-enhancing protein 4 NCBI>50234932>S152>receptor expression enhancing protein 4 [Homo sapiens] NCBI>48146823>S152>FLJ22246 [Homo sapiens] NCBI>119584114>S…
C8orf20 protein	R.SFS*M#QDLR.S	S152*	HPRD:09864_1	4.03756e+06	1.63687e+06	2237069	2145714	3915131	1016756	2504911	1374639	6605404	1678890	4925305	1968342	0.40541	0.0043985	2	74733607	Q9H6H4	REEP4	09864_1	integral to membrane	mRNA processing protein insertion into membrane cell death	zinc ion binding olfactory receptor binding		Manual Assigned Name:C8orf20 protein HPRD>09864_1>S152>C8orf20 protein IPI>Q9H6H4>S152>Receptor expression-enhancing protein 4 IPI>E5RGS2>S152>Uncharacterized protein IPI>E5RJV5>S152>Uncharacterized protein NCBI>74733607>S152>Receptor expression-enhancing protein 4 NCBI>50234932>S152>receptor expression enhancing protein 4 [Homo sapiens] NCBI>48146823>S152>FLJ22246 [Homo sapiens] NCBI>119584114>S…
C8orf20 protein	R.AGGLQDS*DTEDECWSDT*EAVPR.A	S194T204*	HPRD:09864_1	2.20533e+06	645315	2646686	688290	2429794	738116	1393353	938427	2414353	605874	2142487	255867	0.292615	0.000738022	3	74733607	Q9H6H4	REEP4	09864_1	integral to membrane	cell death	olfactory receptor binding		Manual Assigned Name:C8orf20 protein HPRD>09864_1>S194T204>C8orf20 protein IPI>Q9H6H4>S194T204>Receptor expression-enhancing protein 4 NCBI>74733607>S194T204>Receptor expression-enhancing protein 4 NCBI>50234932>S194T204>receptor expression enhancing protein 4 [Homo sapiens] NCBI>48146823>S194T204>FLJ22246 [Homo sapiens] NCBI>119584114>S194T204>receptor accessory protein 4, isoform CRA_a [Homo sa…
C8orf20 protein	R.AGGLQDS*DTEDECWS*DTEAVPR.A	S194S202*	HPRD:09864_1	2.19701e+06	645315	2646686	688290	2409985	738116	1371521	938427	2414353	605874	2142487	255867	0.293725	0.000764486	3	74733607	Q9H6H4	REEP4	09864_1	integral to membrane	cell death	olfactory receptor binding		Manual Assigned Name:C8orf20 protein HPRD>09864_1>S194S202>C8orf20 protein IPI>Q9H6H4>S194S202>Receptor expression-enhancing protein 4 NCBI>74733607>S194S202>Receptor expression-enhancing protein 4 NCBI>50234932>S194S202>receptor expression enhancing protein 4 [Homo sapiens] NCBI>48146823>S194S202>FLJ22246 [Homo sapiens] NCBI>119584114>S194S202>receptor accessory protein 4, isoform CRA_a [Homo sa…
C8orf20 protein	R.AGGLQDS*DT*EDECWSDTEAVPR.A	S194T196*	HPRD:09864_1	2.18221e+06	447856	1452395	732166	2176182	339572	1890232	499028	2885567	613375	2506694	55139	0.20523	0.00304601	3	74733607	Q9H6H4	REEP4	09864_1	integral to membrane	cell death	olfactory receptor binding		Manual Assigned Name:C8orf20 protein HPRD>09864_1>S194T196>C8orf20 protein IPI>Q9H6H4>S194T196>Receptor expression-enhancing protein 4 NCBI>74733607>S194T196>Receptor expression-enhancing protein 4 NCBI>50234932>S194T196>receptor expression enhancing protein 4 [Homo sapiens] NCBI>48146823>S194T196>FLJ22246 [Homo sapiens] NCBI>119584114>S194T196>receptor accessory protein 4, isoform CRA_a [Homo sa…
C8orf20 protein	R.AGGLQDS*DT*EDECWS*DTEAVPR.A	S194T196S202*	HPRD:09864_1	922902	172914	366056		983986	172914	856754		1210535		1197179		0.187359		2	74733607	Q9H6H4	REEP4	09864_1	integral to membrane	cell death	olfactory receptor binding		Manual Assigned Name:C8orf20 protein HPRD>09864_1>S194T196S202>C8orf20 protein IPI>Q9H6H4>S194T196S202>Receptor expression-enhancing protein 4 NCBI>74733607>S194T196S202>Receptor expression-enhancing protein 4 NCBI>50234932>S194T196S202>receptor expression enhancing protein 4 [Homo sapiens] NCBI>48146823>S194T196S202>FLJ22246 [Homo sapiens] NCBI>119584114>S194T196S202>receptor accessory protein 4…
C8orf20 protein	R.AGGLQDS*DT*EDECWS*DTEAVPR.A	S194T196S202*	HPRD:09864_1	1.52208e+07	1.94099e+06	10680368	1896432	17300843	1789576	9925827	2068786	17445590	1984764	20751271	1965388	0.127522	6.02765e-06	3	74733607	Q9H6H4	REEP4	09864_1	integral to membrane	cell death	olfactory receptor binding		Manual Assigned Name:C8orf20 protein HPRD>09864_1>S194T196S202>C8orf20 protein IPI>Q9H6H4>S194T196S202>Receptor expression-enhancing protein 4 NCBI>74733607>S194T196S202>Receptor expression-enhancing protein 4 NCBI>50234932>S194T196S202>receptor expression enhancing protein 4 [Homo sapiens] NCBI>48146823>S194T196S202>FLJ22246 [Homo sapiens] NCBI>119584114>S194T196S202>receptor accessory protein 4…
C9orf16 protein	R.LEFQQQLGEAPS*DASP.-	S79	HPRD:12946_1	3.74618e+06	2.01031e+06	3877332	2417571	3403074	1454020	3096364	1632242	3894251	2270411	4459872	2277292	0.536629	0.0006564	2	119608157	Q9BUW7	C9orf16	12946_1	cellular_component	biological_process	molecular_function		Manual Assigned Name:C9orf16 protein HPRD>12946_1>S79>C9orf16 protein SwissPROT>CI016_HUMAN>S79>UPF0184 protein C9orf16 OS=Homo sapiens GN=C9orf16 PE=1 SV=1 IPI>Q9BUW7>S79>UPF0184 protein C9orf16 NCBI>119608157>S79>chromosome 9 open reading frame 16 [Homo sapiens] NCBI>55961102>S79>chromosome 9 open reading frame 16 [Homo sapiens] NCBI>5002581>S53>EST00098 protein [Homo sapiens] NCBI>13129128>S79…
C9orf16 protein	R.LEFQQQLGEAPSDAS*P.-	S82	HPRD:12946_1	3.74521e+06	2.00937e+06	3872464	2417571	3403074	1454020	3096364	1627565	3894251	2270411	4459872	2277292	0.536518	0.000659791	2	119608157	Q9BUW7	C9orf16	12946_1	cellular_component	biological_process	molecular_function		Manual Assigned Name:C9orf16 protein HPRD>12946_1>S82>C9orf16 protein SwissPROT>CI016_HUMAN>S82>UPF0184 protein C9orf16 OS=Homo sapiens GN=C9orf16 PE=1 SV=1 IPI>Q9BUW7>S82>UPF0184 protein C9orf16 NCBI>119608157>S82>chromosome 9 open reading frame 16 [Homo sapiens] NCBI>55961102>S82>chromosome 9 open reading frame 16 [Homo sapiens] NCBI>5002581>S56>EST00098 protein [Homo sapiens] NCBI>13129128>S82…
C9orf42 protein	R.SNSAPLIHGLS*DTSPVFQAEAPSAR.R	S45*	HPRD:10074_1	2.75962e+06	520018	2777691	379236	1723556	209995	3330315	472333	4167602	780429	1798951	758099	0.188438	0.000417328	3	68565254	B4E242		10074_1					Manual Assigned Name:C9orf42 protein HPRD>10074_1>S45>C9orf42 protein SwissPROT>CI042_HUMAN>S45>Protein C9orf42 SwissPROT>F122A_HUMAN>S45>Protein FAM122A OS=Homo sapiens GN=FAM122A PE=1 SV=1 IPI>B4E242>S45>cDNA FLJ53128 IPI>Q96E09>S45>Protein FAM122A NCBI>68565254>S45>Protein FAM122A NCBI>55958570>S45>chromosome 9 open reading frame 42 [Homo sapiens] NCBI>119582872>S45>chromosome 9 open reading f…
C9orf42 protein	R.HGLLLPAS*PVR.M	S76*	HPRD:10074_1	1.95746e+06	563496	2338128	600622	1164356	523086	2295412	582663	2191001	763197	1798383	347913	0.287872	0.000178828	2	68565254	Q96E09	FAM122A	10074_1					Manual Assigned Name:C9orf42 protein HPRD>10074_1>S76>C9orf42 protein SwissPROT>CI042_HUMAN>S76>Protein C9orf42 SwissPROT>F122A_HUMAN>S76>Protein FAM122A OS=Homo sapiens GN=FAM122A PE=1 SV=1 IPI>Q96E09>S76>Protein FAM122A NCBI>68565254>S76>Protein FAM122A NCBI>55958570>S76>chromosome 9 open reading frame 42 [Homo sapiens] NCBI>119582872>S76>chromosome 9 open reading frame 42 [Homo sapiens] [MASS=…
C9orf42 protein	K.RIDFIPVS*PAPS*PTR.G	S143S147*	HPRD:10074_1	4.17109e+07	8.70307e+06	41835617	8045259	35811234	6754456	52344401	6845083	48435782	11500615	30127459	10369921	0.208652	1.95986e-05	3	68565254	B4E242		10074_1					Manual Assigned Name:C9orf42 protein HPRD>10074_1>S143S147>C9orf42 protein SwissPROT>CI042_HUMAN>S143S147>Protein C9orf42 SwissPROT>F122A_HUMAN>S143S147>Protein FAM122A OS=Homo sapiens GN=FAM122A PE=1 SV=1 IPI>B4E242>S127S131>cDNA FLJ53128 IPI>Q96E09>S127S131>Protein FAM122A NCBI>68565254>S143S147>Protein FAM122A NCBI>55958570>S143S147>chromosome 9 open reading frame 42 [Homo sapiens] NCBI>119582…
C9orf42 protein	K.RIDFIPVS*PAPS*PTR.G	S143S147*	HPRD:10074_1	9.55041e+06	2.04724e+06	8728919	1687415	7038478	1582917	16504323	2166820	10369205	3384927	5111122	1414140	0.214362	0.000325687	2	68565254	B4E242		10074_1					Manual Assigned Name:C9orf42 protein HPRD>10074_1>S143S147>C9orf42 protein SwissPROT>CI042_HUMAN>S143S147>Protein C9orf42 SwissPROT>F122A_HUMAN>S143S147>Protein FAM122A OS=Homo sapiens GN=FAM122A PE=1 SV=1 IPI>B4E242>S127S131>cDNA FLJ53128 IPI>Q96E09>S127S131>Protein FAM122A NCBI>68565254>S143S147>Protein FAM122A NCBI>55958570>S143S147>chromosome 9 open reading frame 42 [Homo sapiens] NCBI>119582…
C9orf42 protein	K.VSTTTDS*PVS*PAQAASPFIPLDELSSK.-	S267S270*	HPRD:10074_1	677620	68180.6	340019		438121		1420892		750000	68181	439068		0.100618		3	68565254	B4E242		10074_1					Manual Assigned Name:C9orf42 protein HPRD>10074_1>S267S270>C9orf42 protein SwissPROT>CI042_HUMAN>S267S270>Protein C9orf42 SwissPROT>F122A_HUMAN>S267S270>Protein FAM122A OS=Homo sapiens GN=FAM122A PE=1 SV=1 IPI>B4E242>S251S254>cDNA FLJ53128 IPI>Q96E09>S251S254>Protein FAM122A NCBI>68565254>S267S270>Protein FAM122A NCBI>55958570>S267S270>chromosome 9 open reading frame 42 [Homo sapiens] NCBI>119582…
C9orf54 protein	R.TLMLPLT*EGSLR.L	T273	HPRD:12965_1	396663	341612	260524	273934	256754	115517	571204	297082	475159	701414	419674	320114	0.861215	0.132961	2	74749888	Q7L4E1	FAM73B	12965_1	integral to membrane	multicellular organismal development oxidation reduction	protein binding		Manual Assigned Name:C9orf54 protein HPRD>12965_1>T273>C9orf54 protein SwissPROT>FA73B_HUMAN>T273>Isoform 3 of Protein FAM73B OS=Homo sapiens GN=FAM73B IPI>Q7L4E1>T273>Protein FAM73B IPI>Q7L4E1-3>T273>Isoform 3 of Protein FAM73B NCBI>74749888>T273>Protein FAM73B NCBI>52790438>T273>Chromosome 9 open reading frame 54 [Homo sapiens] NCBI>33300666>T273>chromosome 9 open reading frame 54 [Homo sapiens…
C9orf78	R.RGDS*ES*EEDEQDSEEVR.L	S15S17*	HPRD:10803_1	2.83488e+07	5.20532e+06	19230224	5026068	28048246	5371616	39300299	5159964	26256683	4932071	28908305	5536877	0.183617	4.62354e-06	3	119608316	Q9NZ63	C9orf78	10803_1					Manual Assigned Name:C9orf78 HPRD>10803_1>S15S17>C9orf78 SwissPROT>CI078_HUMAN>S15S17>Uncharacterized protein C9orf78 OS=Homo sapiens GN=C9orf78 PE=1 SV=1 IPI>Q9NZ63>S15S17>Uncharacterized protein C9orf78 NCBI>119608316>S15S17>chromosome 9 open reading frame 78, isoform CRA_b [Homo sapiens] [MASS=33688] NCBI>17068385>S15S17>hepatocellular carcinoma-associated antigen 59 [Homo sapiens] NCBI>157877…
C9orf78	R.RGDS*ES*EEDEQDSEEVR.L	S15S17*	HPRD:10803_1	7.52799e+06	975556	5122126	1089136	8556218	871588	9450294	1102769	8055635	919819	6455688	894469	0.12959	2.20984e-06	2	119608316	Q9NZ63	C9orf78	10803_1					Manual Assigned Name:C9orf78 HPRD>10803_1>S15S17>C9orf78 SwissPROT>CI078_HUMAN>S15S17>Uncharacterized protein C9orf78 OS=Homo sapiens GN=C9orf78 PE=1 SV=1 IPI>Q9NZ63>S15S17>Uncharacterized protein C9orf78 NCBI>119608316>S15S17>chromosome 9 open reading frame 78, isoform CRA_b [Homo sapiens] [MASS=33688] NCBI>17068385>S15S17>hepatocellular carcinoma-associated antigen 59 [Homo sapiens] NCBI>157877…
C9orf78	R.RRGDS*ES*EEDEQDSEEVR.L	S15S17*	HPRD:10803_1	3.02034e+06	367107	2788865	494191	3231684	439042	3826302	391514	2773123		2481729	143681	0.121545	0.000108825	2	119608316	Q9NZ63	C9orf78	10803_1					Manual Assigned Name:C9orf78 HPRD>10803_1>S15S17>C9orf78 SwissPROT>CI078_HUMAN>S15S17>Uncharacterized protein C9orf78 OS=Homo sapiens GN=C9orf78 PE=1 SV=1 IPI>Q9NZ63>S15S17>Uncharacterized protein C9orf78 NCBI>119608316>S15S17>chromosome 9 open reading frame 78, isoform CRA_b [Homo sapiens] [MASS=33688] NCBI>17068385>S15S17>hepatocellular carcinoma-associated antigen 59 [Homo sapiens] NCBI>157877…
C9orf78	R.RRGDS*ES*EEDEQDSEEVR.L	S15S17*	HPRD:10803_1	6.99043e+07	2.02618e+07	60009772	16772748	64363458	17181961	76809338	23501127	81260987	19534517	67078070	24318699	0.289851	7.46344e-06	3	119608316	Q9NZ63	C9orf78	10803_1					Manual Assigned Name:C9orf78 HPRD>10803_1>S15S17>C9orf78 SwissPROT>CI078_HUMAN>S15S17>Uncharacterized protein C9orf78 OS=Homo sapiens GN=C9orf78 PE=1 SV=1 IPI>Q9NZ63>S15S17>Uncharacterized protein C9orf78 NCBI>119608316>S15S17>chromosome 9 open reading frame 78, isoform CRA_b [Homo sapiens] [MASS=33688] NCBI>17068385>S15S17>hepatocellular carcinoma-associated antigen 59 [Homo sapiens] NCBI>157877…
C9orf78	R.RRGDSES*EEDEQDSEEVR.L	S17*	HPRD:10803_1	2.27775e+06	657533	1772690	954688	2286997	150571	1877672	511211	2691366	590588	2760012	1080608	0.288677	0.0027191	3	119608316	Q9NZ63	C9orf78	10803_1					Manual Assigned Name:C9orf78 HPRD>10803_1>S17>C9orf78 SwissPROT>CI078_HUMAN>S17>Uncharacterized protein C9orf78 OS=Homo sapiens GN=C9orf78 PE=1 SV=1 IPI>Q9NZ63>S17>Uncharacterized protein C9orf78 NCBI>119608316>S17>chromosome 9 open reading frame 78, isoform CRA_b [Homo sapiens] [MASS=33688] NCBI>17068385>S17>hepatocellular carcinoma-associated antigen 59 [Homo sapiens] NCBI>15787711>S17>bA409K20…
C9orf78	R.VGDTEKPEPERS*PPNR.K	S261*	HPRD:10803_1	7.50593e+07	1.98004e+07	70141159	22768932	67054829	19291822	70126222	17479599	82952393	19563438	85021697	19898099	0.263797	8.0714e-07	3	119608316	Q9NZ63	C9orf78	10803_1					Manual Assigned Name:C9orf78 HPRD>10803_1>S261>C9orf78 SwissPROT>CI078_HUMAN>S261>Uncharacterized protein C9orf78 OS=Homo sapiens GN=C9orf78 PE=1 SV=1 IPI>Q9NZ63>S261>Uncharacterized protein C9orf78 NCBI>119608316>S261>chromosome 9 open reading frame 78, isoform CRA_b [Homo sapiens] [MASS=33688] NCBI>17068385>S261>hepatocellular carcinoma-associated antigen 59 [Homo sapiens] NCBI>15787711>S261>bA…
C9orf88 protein	R.GLLAQGLRPES*PPPAGPLLNGAPAGES*PQPK.A	S665S681*	HPRD:10804_1	3.52721e+06		3443672		2826393		2827013		5512051		3026921				4	347595791	Q96TA1	FAM129B	10804_2					Manual Assigned Name:C9orf88 protein HPRD>10804_1>S665S681>C9orf88 protein HPRD>10804_2>S652S668>C9orf88 protein SwissPROT>NIBL_HUMAN>S652S668>Niban-like protein (Meg-3) SwissPROT>NIBL1_HUMAN>S652S668>Niban-like protein 1 OS=Homo sapiens GN=FAM129B PE=1 SV=2 IPI>Q96TA1>S665S681>Niban-like protein 1 IPI>Q96TA1-2>S665S681>Isoform 2 of Niban-like protein 1 IPI>F5H3T0>S665S681>Uncharacterized protein…
C9orf88 protein	R.GLLAQGLRPES*PPPAGPLLNGAPAGES*PQPK.A	S665S681*	HPRD:10804_1	1.84544e+06		1649161		1580735		2100019		2804218		1093072				3	347595791	Q96TA1	FAM129B	10804_2					Manual Assigned Name:C9orf88 protein HPRD>10804_1>S665S681>C9orf88 protein HPRD>10804_2>S652S668>C9orf88 protein SwissPROT>NIBL_HUMAN>S652S668>Niban-like protein (Meg-3) SwissPROT>NIBL1_HUMAN>S652S668>Niban-like protein 1 OS=Homo sapiens GN=FAM129B PE=1 SV=2 IPI>Q96TA1>S665S681>Niban-like protein 1 IPI>Q96TA1-2>S665S681>Isoform 2 of Niban-like protein 1 IPI>F5H3T0>S665S681>Uncharacterized protein…
C9orf88 protein	K.AAPEAS*SPPAS*PLQHLLPGK.A	S691S696*	HPRD:10804_1	1.22151e+08	1.87709e+06	116038474	2098854	125939531	402822	104987584	950930	144967459	2041414	118821456	3891450	0.015367	1.52826e-05	3	347595791	Q96TA1	FAM129B	10804_2					Manual Assigned Name:C9orf88 protein HPRD>10804_1>S691S696>C9orf88 protein HPRD>10804_2>S678S683>C9orf88 protein SwissPROT>NIBL_HUMAN>S678S683>Niban-like protein (Meg-3) SwissPROT>NIBL1_HUMAN>S678S683>Niban-like protein 1 OS=Homo sapiens GN=FAM129B PE=1 SV=2 IPI>Q96TA1>S691S696>Niban-like protein 1 IPI>Q96TA1-2>S691S696>Isoform 2 of Niban-like protein 1 IPI>F5H3T0>S691S696>Uncharacterized protein…
C9orf88 protein	K.AAPEAS*SPPAS*PLQHLLPGK.A	S691S696*	HPRD:10804_1	2.02208e+06		1680348		2850658		2487532		1727923		1363960				2	347595791	Q96TA1	FAM129B	10804_2					Manual Assigned Name:C9orf88 protein HPRD>10804_1>S691S696>C9orf88 protein HPRD>10804_2>S678S683>C9orf88 protein SwissPROT>NIBL_HUMAN>S678S683>Niban-like protein (Meg-3) SwissPROT>NIBL1_HUMAN>S678S683>Niban-like protein 1 OS=Homo sapiens GN=FAM129B PE=1 SV=2 IPI>Q96TA1>S691S696>Niban-like protein 1 IPI>Q96TA1-2>S691S696>Isoform 2 of Niban-like protein 1 IPI>F5H3T0>S691S696>Uncharacterized protein…
C9orf88 protein	K.AAPEAS*SPPASPLQHLLPGK.A	S691*	HPRD:10804_1	2.84327e+07	2.23349e+07	35599365	21309858	22422720	19434171	25810792	19078367	33323272	26201383	25007255	25650806	0.785537	0.0266425	3	347595791	Q96TA1	FAM129B	10804_2					Manual Assigned Name:C9orf88 protein HPRD>10804_1>S691>C9orf88 protein HPRD>10804_2>S678>C9orf88 protein SwissPROT>NIBL_HUMAN>S678>Niban-like protein (Meg-3) SwissPROT>NIBL1_HUMAN>S678>Niban-like protein 1 OS=Homo sapiens GN=FAM129B PE=1 SV=2 IPI>Q96TA1>S691>Niban-like protein 1 IPI>Q96TA1-2>S691>Isoform 2 of Niban-like protein 1 IPI>F5H3T0>S691>Uncharacterized protein NCBI>347595791>S691>RecName…
Calcium calmodulin dependent protein kinase kinase 2 beta	R.KLS*LQER.S	S100*	HPRD:06467_1	1.82855e+06	3.65342e+06	2069439	4419909	1064953	3216865	1868501	3260686	2242316	3607088	1897540	3762558	1.99799	0.000857113	2	317373374	G8JLD8	CAMKK2	13000_3	nucleus cytoplasm	protein amino acid phosphorylation	ATP binding	Arginine and proline metabolism Alanine, aspartate and glutamate metabolism Adipocytokine signaling pathway	Manual Assigned Name:Calcium calmodulin dependent protein kinase kinase 2 beta HPRD>06467_1>S100>Calcium calmodulin dependent protein kinase kinase 2 beta HPRD>06467_2>S100>Calcium calmodulin dependent protein kinase kinase 2 beta HPRD>06467_3>S100>Calcium calmodulin dependent protein kinase kinase 2 beta HPRD>06467_4>S100>Calcium calmodulin dependent protein kinase kinase 2 beta HPRD>06467_5>S10…
Calcium channel, voltage dependent, beta 2 subunit	K.STPPS*SAKQK.Q	S222*	HPRD:02473_6	6.47903e+07	5.61998e+07	65193597	64560223	68710830	51397557	70057611	45698472	66645218	59508341	53344465	59834558	0.867411	0.0382603	2	18481641	Q08289-6	CACNB2	02473_6	nucleus intracellular	calcium ion transport	voltage-gated calcium channel activity	Cardiac muscle contraction MAPK signaling pathway Hypertrophic cardiomyopathy (HCM) Arrhythmogenic right ventricular cardiomyopathy (ARVC) Dilated cardiomyopathy	Manual Assigned Name:Calcium channel, voltage dependent, beta 2 subunit HPRD>02473_6>S222>Calcium channel, voltage dependent, beta 2 subunit IPI>Q08289-6>S167>Isoform 2f of Voltage-dependent L-type calcium channel subunit beta-2 IPI>Q08289-7>S167>Isoform 2g of Voltage-dependent L-type calcium channel subunit beta-2 NCBI>18481641>S167>voltage-gated calcium channel beta2 subunit [Homo sapiens] NCBI…
Calcium regulated heat stable protein 1	R.ERS*PS*PLRGNVVPSPLPTR.R	S30S32*	HPRD:08515_1	1.18932e+07	7.63481e+06	8187883	7253399	10168399	4205842	17666972	7008006	14042799	10553572	9399901	9153251	0.641948	0.0260362	3	41016932	I3L3X8	CARHSP1	08515_2	cytoplasm	regulation of transcription, DNA-dependent	protein binding		Manual Assigned Name:Calcium regulated heat stable protein 1 HPRD>08515_1>S30S32>Calcium regulated heat stable protein 1 HPRD>08515_2>S30S32>Calcium regulated heat stable protein 1 SwissPROT>CHSP1_HUMAN>S30S32>Calcium-regulated heat stable protein 1 OS=Homo sapiens GN=CARHSP1 PE=1 SV=2 IPI>I3L3X8>S30S32> IPI>Q9Y2V2>S30S32>Calcium-regulated heat stable protein 1 IPI>H3BNU9>S30S32> IPI>H3BPY5>S30S3…
Calcium regulated heat stable protein 1	R.TFS*ATVR.A	S52*	HPRD:08515_1	1.69749e+08	7.01855e+07	150063032	80392221	141278428	53188594	170902256	64681525	202239391	74100459	184259547	78564727	0.413468	4.87804e-05	2	41016932	I3L3X8	CARHSP1	08515_2	cytoplasm	regulation of transcription, DNA-dependent	protein binding		Manual Assigned Name:Calcium regulated heat stable protein 1 HPRD>08515_1>S52>Calcium regulated heat stable protein 1 HPRD>08515_2>S52>Calcium regulated heat stable protein 1 SwissPROT>CHSP1_HUMAN>S52>Calcium-regulated heat stable protein 1 OS=Homo sapiens GN=CARHSP1 PE=1 SV=2 IPI>I3L3X8>S52> IPI>Q9Y2V2>S52>Calcium-regulated heat stable protein 1 IPI>H3BNU9>S52> IPI>H3BPY5>S52> IPI>H3BSW7>S52> IP…
Calmodulin 1	R.VFDKDGNGY*ISAAELR.H	Y100*	HPRD:00241_1	1.73911e+06	2.57352e+06	5237265	2758085	2281331	1837417	767671	2247740	311896	3461034	97397	2563303	1.47979	0.0486253	3	49037474	P62158	CALM3	00243_1	cytoplasm centrosome spindle nucleus intracellular	G-protein coupled receptor protein signaling pathway cell cycle modification-dependent protein catabolic process	protein binding calcium ion binding	Alzheimer's disease Melanogenesis Insulin signaling pathway Plant-pathogen interaction Calcium signaling pathway Phosphatidylinositol signaling system Vascular smooth muscle contraction Neurotrophin signaling pathway Glioma GnRH signaling pathway Oocyte meiosis Long-term potentiation Olfactory transduction	Manual Assigned Name:Calmodulin 1 HPRD>00241_1>Y100>Calmodulin 1 HPRD>00242_1>Y100>Calmodulin 2 HPRD>00243_1>Y100>Calmodulin 3 SwissPROT>CALM_HUMAN>Y100>Calmodulin OS=Homo sapiens GN=CALM1 PE=1 SV=2 IPI>P62158>Y100>Calmodulin IPI>Q96HY3>Y100>CALM1 protein IPI>H0Y7A7>Y100> IPI>E7EMB3>Y100>Uncharacterized protein IPI>E7ETZ0>Y100>Uncharacterized protein IPI>G3V361>Y100> NCBI>49037474>Y100>Calmodulin…
Calmodulin regulated spectrin-associated protein 1-like 1	R.S*ISNEGLTLNNSHVSK.H	S451	HPRD:11124_1	425547	2.32419e+06	578670	2339634	68179	2185460	564609	1329888	519735	2748286	396541	3017693	5.46166	0.00164261	3	308153626	Q08AD1	CAMSAP2	11124_1	microtubule	signal transduction	protein binding		Manual Assigned Name:Calmodulin regulated spectrin-associated protein 1-like 1 HPRD>11124_1>S451>Calmodulin regulated spectrin-associated protein 1-like 1 SwissPROT>CAMP2_HUMAN>S451>Isoform 3 of Calmodulin-regulated spectrin-associated protein 2 OS=Homo sapiens GN=CAMSAP1L1 IPI>Q08AD1>S462>Calmodulin-regulated spectrin-associated protein 2 IPI>Q08AD1-2>S462>Isoform 2 of Calmodulin-regulated spect…
Calmodulin regulated spectrin-associated protein 1-like 1	R.SIS*NEGLTLNNSHVSK.H	S453	HPRD:11124_1	423947	2.32807e+06	570670	2343896	68179	2185460	564609	1345019	519735	2748286	396541	3017693	5.49142	0.0015938	3	308153626	Q08AD1	CAMSAP2	11124_1	microtubule	signal transduction	protein binding		Manual Assigned Name:Calmodulin regulated spectrin-associated protein 1-like 1 HPRD>11124_1>S453>Calmodulin regulated spectrin-associated protein 1-like 1 SwissPROT>CAMP2_HUMAN>S453>Isoform 3 of Calmodulin-regulated spectrin-associated protein 2 OS=Homo sapiens GN=CAMSAP1L1 IPI>Q08AD1>S464>Calmodulin-regulated spectrin-associated protein 2 IPI>Q08AD1-2>S464>Isoform 2 of Calmodulin-regulated spect…
Calmodulin regulated spectrin-associated protein 1-like 1	K.LNQSS*PDNVTDTK.G	S588*	HPRD:11124_1	2.65275e+06	4.14013e+06	2884039	4803025		4086273	2607336	3635238	2466883	3762151		4413959	1.56069	0.000898278	2	308153626	Q08AD1	CAMSAP2	11124_1	microtubule	signal transduction	protein binding		Manual Assigned Name:Calmodulin regulated spectrin-associated protein 1-like 1 HPRD>11124_1>S588>Calmodulin regulated spectrin-associated protein 1-like 1 SwissPROT>CAMP2_HUMAN>S588>Isoform 3 of Calmodulin-regulated spectrin-associated protein 2 OS=Homo sapiens GN=CAMSAP1L1 IPI>Q08AD1>S599>Calmodulin-regulated spectrin-associated protein 2 IPI>Q08AD1-2>S599>Isoform 2 of Calmodulin-regulated spect…
Calnexin	K.QKS*DAEEDGGTVS*QEEEDRKPK.A	S554S564	HPRD:00252_1	7.90261e+07	3.40698e+07	61163972	40040415	73661018	29904398	85621984	29389958	80028062	36949435	94655492	34064663	0.43112	4.81089e-05	3		B4DGP8	CANX	00252_2					Manual Assigned Name:Calnexin HPRD>00252_1>S554S564>Calnexin HPRD>00252_2>S554S564>Calnexin IPI>B4DGP8>S589S599> IPI>P27824>S589S599>Calnexin IPI>B4E2T8>S589S599>Uncharacterized protein
Calnexin	K.QKS*DAEEDGGTVSQEEEDRKPK.A	S554	HPRD:00252_1	3.30841e+07	1.5198e+07	22200332	13087849	27263225	14341511	42640457	11290432	31341531	18483032	41975097	18787375	0.459376	0.00104869	4		B4DGP8	CANX	00252_2					Manual Assigned Name:Calnexin HPRD>00252_1>S554>Calnexin HPRD>00252_2>S554>Calnexin IPI>B4DGP8>S589> IPI>P27824>S589>Calnexin IPI>B4E2T8>S589>Uncharacterized protein
Calnexin	K.QKS*DAEEDGGT*VSQEEEDRKPK.A	S554T562	HPRD:00252_1	9.93948e+07	5.8525e+07	74196408	56510856	75946442	44742437	102380622	46255876	114135878	72800174	130314734	72315712	0.588814	0.00474889	4		B4DGP8	CANX	00252_2					Manual Assigned Name:Calnexin HPRD>00252_1>S554T562>Calnexin HPRD>00252_2>S554T562>Calnexin IPI>B4DGP8>S589T597> IPI>P27824>S589T597>Calnexin IPI>B4E2T8>S589T597>Uncharacterized protein
Calnexin	K.QKS*DAEEDGGTVSQEEEDR.K	S554*	HPRD:00252_1	1.62928e+06	593658	762213	471298	1411156	451177	2419898		1888858	707827	1664284	744330	0.364368	0.00346458	3	543920	B4DGP8	CANX	00252_2	integral to membrane	protein folding	protein binding	Antigen processing and presentation	Manual Assigned Name:Calnexin HPRD>00252_1>S554>Calnexin HPRD>00252_2>S554>Calnexin SwissPROT>CALX_HUMAN>S554>Calnexin OS=Homo sapiens GN=CANX PE=1 SV=2 IPI>B4DGP8>S589> IPI>P27824>S589>Calnexin IPI>B4E2T8>S589>Uncharacterized protein NCBI>543920>S554>Calnexin precursor (Major histocompatibility complex class I antigen-binding protein p88) (p90) (IP90) NCBI>119574187>S554>calnexin, isoform CRA_a …
Calnexin	K.QKS*DAEEDGGTVS*QEEEDR.K	S554S564*	HPRD:00252_1	7.42586e+06	2.8017e+06	3771431	2384891	6475408	2493722	9418657	1598084	8480189	3223052	8983595	4308766	0.37729	0.00215068	3	543920	B4DGP8	CANX	00252_2	integral to membrane	protein folding	protein binding	Antigen processing and presentation	Manual Assigned Name:Calnexin HPRD>00252_1>S554S564>Calnexin HPRD>00252_2>S554S564>Calnexin SwissPROT>CALX_HUMAN>S554S564>Calnexin OS=Homo sapiens GN=CANX PE=1 SV=2 IPI>B4DGP8>S589S599> IPI>P27824>S589S599>Calnexin IPI>B4E2T8>S589S599>Uncharacterized protein NCBI>543920>S554S564>Calnexin precursor (Major histocompatibility complex class I antigen-binding protein p88) (p90) (IP90) NCBI>119574187>S…
Calnexin	K.QKS*DAEEDGGTVSQEEEDRKPK.A	S554	HPRD:00252_1	1.07504e+07	3.54864e+06	6053570	4056495	10734138	2805817	13922162	3226673	11155566	3635415	11886703	4018822	0.330093	0.000172113	3		B4DGP8	CANX	00252_2					Manual Assigned Name:Calnexin HPRD>00252_1>S554>Calnexin HPRD>00252_2>S554>Calnexin IPI>B4DGP8>S589> IPI>P27824>S589>Calnexin IPI>B4E2T8>S589>Uncharacterized protein
Calnexin	K.QKSDAEEDGGT*VS*QEEEDR.K	T562S564*	HPRD:00252_1	7.42327e+06	2.8017e+06	3771431	2384891	6475408	2493722	9405724	1598084	8480189	3223052	8983595	4308766	0.377422	0.00215068	3	543920	B4DGP8	CANX	00252_2	integral to membrane	protein folding	protein binding	Antigen processing and presentation	Manual Assigned Name:Calnexin HPRD>00252_1>T562S564>Calnexin HPRD>00252_2>T562S564>Calnexin SwissPROT>CALX_HUMAN>T562S564>Calnexin OS=Homo sapiens GN=CANX PE=1 SV=2 IPI>B4DGP8>T597S599> IPI>P27824>T597S599>Calnexin IPI>B4E2T8>T597S599>Uncharacterized protein NCBI>543920>T562S564>Calnexin precursor (Major histocompatibility complex class I antigen-binding protein p88) (p90) (IP90) NCBI>119574187>T…
Calnexin	K.QKSDAEEDGGT*VS*QEEEDRKPK.A	T562S564	HPRD:00252_1	7.90293e+07	3.40732e+07	61170373	40057700	73661018	29904398	85621984	29389958	80037619	36949435	94655492	34064663	0.431147	4.81425e-05	3		B4DGP8	CANX	00252_2					Manual Assigned Name:Calnexin HPRD>00252_1>T562S564>Calnexin HPRD>00252_2>T562S564>Calnexin IPI>B4DGP8>T597S599> IPI>P27824>T597S599>Calnexin IPI>B4E2T8>T597S599>Uncharacterized protein
Calnexin	K.AEEDEILNRS*PR.N	S583*	HPRD:00252_1	1.63155e+09	1.25229e+09	1649710833	1295352802	1298623094	1168047591	1382232253	990225884	1934133404	1245195785	1893040322	1562643067	0.767549	0.0181933	3	543920	B4DGP8	CANX	00252_2	integral to membrane	protein folding	protein binding	Antigen processing and presentation	Manual Assigned Name:Calnexin HPRD>00252_1>S583>Calnexin HPRD>00252_2>S583>Calnexin SwissPROT>CALX_HUMAN>S583>Calnexin OS=Homo sapiens GN=CANX PE=1 SV=2 IPI>B4DGP8>S618> IPI>P27824>S618>Calnexin IPI>B4E2T8>S618>Uncharacterized protein NCBI>543920>S583>Calnexin precursor (Major histocompatibility complex class I antigen-binding protein p88) (p90) (IP90) NCBI>119574187>S583>calnexin, isoform CRA_a …
Calnexin	K.AEEDEILNRS*PR.N	S583*	HPRD:00252_1	3.85753e+08	2.62963e+08	396890964	297788202	366240685	251105306	338548799	207361248	478621272	268773738	348462188	289785126	0.681687	0.00181444	2	543920	B4DGP8	CANX	00252_2	integral to membrane	protein folding	protein binding	Antigen processing and presentation	Manual Assigned Name:Calnexin HPRD>00252_1>S583>Calnexin HPRD>00252_2>S583>Calnexin SwissPROT>CALX_HUMAN>S583>Calnexin OS=Homo sapiens GN=CANX PE=1 SV=2 IPI>B4DGP8>S618> IPI>P27824>S618>Calnexin IPI>B4E2T8>S618>Uncharacterized protein NCBI>543920>S583>Calnexin precursor (Major histocompatibility complex class I antigen-binding protein p88) (p90) (IP90) NCBI>119574187>S583>calnexin, isoform CRA_a …
CAMK1 like protein kinase	K.DAS*TLIR.Q	S122	HPRD:06409_1	2.87851e+06	1.37158e+06	26770	1739997	1244538	1172556	3312679	1451623	6410282	1549647	3398266	944076	0.47649	0.230798	2	56404610	Q8IU85	CAMK1D	06409_2	nucleus	protein amino acid phosphorylation	ATP binding		Manual Assigned Name:CAMK1 like protein kinase HPRD>06409_1>S122>CAMK1 like protein kinase HPRD>06409_2>S122>CAMK1 like protein kinase SwissPROT>KCC1D_HUMAN>S122>Isoform 2 of Calcium/calmodulin-dependent protein kinase type 1D OS=Homo sapiens GN=CAMK1D IPI>Q8IU85>S122>Calcium/calmodulin-dependent protein kinase type 1D IPI>Q8IU85-2>S122>Isoform 2 of Calcium/calmodulin-dependent protein kinase typ…
Cancer susceptibility candidate 3	K.STVTGERQS*GDGQESTEPVENKVGK.K	S148	HPRD:16225_1	968919	336783	1110777	404312	1141748	263976	488191	364256	1242327	197065	861551	454303	0.347586	0.00128126	3	18266743	O15234	CASC3	16225_1	nucleus	transport	protein binding		Manual Assigned Name:Cancer susceptibility candidate 3 HPRD>16225_1>S148>Cancer susceptibility candidate 3 SwissPROT>CASC3_HUMAN>S148>Protein CASC3 OS=Homo sapiens GN=CASC3 PE=1 SV=2 IPI>O15234>S148>Protein CASC3 IPI>J3KSY7>S148> IPI>B4DKR6>S148>Uncharacterized protein NCBI>18266743>S148>MLN 51 protein NCBI>29791619>S148>MLN51 protein [Homo sapiens] NCBI>12657339>S148>MLN51 [Homo sapiens] NCBI>29…
Cancer susceptibility candidate 3	K.STVTGERQS*GDGQESTEPVENK.V	S148	HPRD:16225_1	8.0257e+06	3.26974e+06	6431207	3826056	7409942	2843909	7596088	3098975	9462980	2894800	9228300	3684938	0.407408	3.49919e-05	3	18266743	O15234	CASC3	16225_1	nucleus	transport	protein binding		Manual Assigned Name:Cancer susceptibility candidate 3 HPRD>16225_1>S148>Cancer susceptibility candidate 3 SwissPROT>CASC3_HUMAN>S148>Protein CASC3 OS=Homo sapiens GN=CASC3 PE=1 SV=2 IPI>O15234>S148>Protein CASC3 IPI>J3KSY7>S148> IPI>B4DKR6>S148>Uncharacterized protein NCBI>18266743>S148>MLN 51 protein NCBI>29791619>S148>MLN51 protein [Homo sapiens] NCBI>12657339>S148>MLN51 [Homo sapiens] NCBI>29…
Casein kinase 1, gamma 3	K.NQVVSS*TNGELNTDDPTAGR.S	S366	HPRD:05034_3	2.70315e+06	1.52514e+06	1998027	1615797	2366244	868982	2605707	929976	2778750	2140996	3767041	2069930	0.564206	0.0105039	3	119569257	A8K040	CSNK1G3	05034_4	cytoplasm nucleus	protein amino acid phosphorylation	ATP binding	Hedgehog signaling pathway	Manual Assigned Name:Casein kinase 1, gamma 3 HPRD>05034_3>S366>Casein kinase 1, gamma 3 HPRD>05034_4>S366>Casein kinase 1, gamma 3 SwissPROT>KC1G3_HUMAN>S366>Isoform 3 of Casein kinase I isoform gamma-3 OS=Homo sapiens GN=CSNK1G3 IPI>A8K040>S367>Casein kinase 1, gamma 3, isoform CRA_f IPI>H0YBN6>S367> IPI>Q9Y6M4-3>S367>Isoform 3 of Casein kinase I isoform gamma-3 IPI>B4DSH2>S367>Uncharacterized …
Casein kinase 1, gamma 3	K.NQVVSST*NGELNTDDPTAGR.S	T367	HPRD:05034_3	2.70201e+06	1.52514e+06	1998027	1615797	2360507	868982	2605707	929976	2778750	2140996	3767041	2069930	0.564446	0.0105375	3	119569257	A8K040	CSNK1G3	05034_4	cytoplasm nucleus	protein amino acid phosphorylation	ATP binding	Hedgehog signaling pathway	Manual Assigned Name:Casein kinase 1, gamma 3 HPRD>05034_3>T367>Casein kinase 1, gamma 3 HPRD>05034_4>T367>Casein kinase 1, gamma 3 SwissPROT>KC1G3_HUMAN>T367>Isoform 3 of Casein kinase I isoform gamma-3 OS=Homo sapiens GN=CSNK1G3 IPI>A8K040>T368>Casein kinase 1, gamma 3, isoform CRA_f IPI>H0YBN6>T368> IPI>Q9Y6M4-3>T368>Isoform 3 of Casein kinase I isoform gamma-3 IPI>B4DSH2>T368>Uncharacterized …
Cask-interacting protein 2	R.NTY*NQTALDIVNQFTTSQASR.E	Y253*	HPRD:09872_1	227668	474258	182226	447052	194603	134459	177292	316172	381705	853792	202513	619815	2.08311	0.0435821	3	296434467	J3QRN1	CASKIN2	09872_1	cytoplasm	signal transduction biological_process	protein domain specific binding molecular_function		Manual Assigned Name:Cask-interacting protein 2 HPRD>09872_1>Y253>Cask-interacting protein 2 SwissPROT>CSKI2_HUMAN>Y253>Caskin-2 OS=Homo sapiens GN=CASKIN2 PE=1 SV=2 IPI>J3QRN1>Y253> IPI>Q8WXE0>Y253>Caskin-2 IPI>Q8WXE0-2>Y253>Isoform 2 of Caskin-2 NCBI>296434467>Y253>RecName: Full=Caskin-2 NCBI>17940756>Y253>cask-interacting protein 2 [Homo sapiens] NCBI>45219847>Y253>Cask-interacting protein 2 […
Cask-interacting protein 2	R.NTYNQT*ALDIVNQFTTSQASR.E	T256*	HPRD:09872_1	227668	474258	182226	447052	194603	134459	177292	316172	381705	853792	202513	619815	2.08311	0.0435821	3	296434467	J3QRN1	CASKIN2	09872_1	cytoplasm	signal transduction biological_process	protein domain specific binding molecular_function		Manual Assigned Name:Cask-interacting protein 2 HPRD>09872_1>T256>Cask-interacting protein 2 SwissPROT>CSKI2_HUMAN>T256>Caskin-2 OS=Homo sapiens GN=CASKIN2 PE=1 SV=2 IPI>J3QRN1>T256> IPI>Q8WXE0>T256>Caskin-2 IPI>Q8WXE0-2>T256>Isoform 2 of Caskin-2 NCBI>296434467>T256>RecName: Full=Caskin-2 NCBI>17940756>T256>cask-interacting protein 2 [Homo sapiens] NCBI>45219847>T256>Cask-interacting protein 2 […
Caspase recruitment domain protein 9	R.QQLETLVLS*SDLEDGS*PR.R	S424S431	HPRD:06236_1	1.95516e+06	277598	1578955	87620	1829003		2459322	48045	2184749	564905	1723768	409821	0.141982	0.0018548	3	143811370	Q9H257	CARD9	06236_1	cytoplasm	response to drug	protein binding	NOD-like receptor signaling pathway	Manual Assigned Name:Caspase recruitment domain protein 9 HPRD>06236_1>S424S431>Caspase recruitment domain protein 9 IPI>Q9H257>S424S431>Caspase recruitment domain-containing protein 9 IPI>Q9H257-2>S424S431>Isoform 2 of Caspase recruitment domain-containing protein 9 NCBI>143811370>S424S431>Caspase recruitment domain-containing protein 9 (hCARD9) NCBI>11066984>S424S431>caspase recruitment domain …
Caspase recruitment domain protein 9	R.QQLETLVLSS*DLEDGS*PR.R	S425S431	HPRD:06236_1	1.95327e+06	237575	1576197		1829003		2457800		2179602	65329	1723768	409821	0.121629	0.00278146	3	143811370	Q9H257	CARD9	06236_1	cytoplasm	response to drug	protein binding	NOD-like receptor signaling pathway	Manual Assigned Name:Caspase recruitment domain protein 9 HPRD>06236_1>S425S431>Caspase recruitment domain protein 9 IPI>Q9H257>S425S431>Caspase recruitment domain-containing protein 9 IPI>Q9H257-2>S425S431>Isoform 2 of Caspase recruitment domain-containing protein 9 NCBI>143811370>S425S431>Caspase recruitment domain-containing protein 9 (hCARD9) NCBI>11066984>S425S431>caspase recruitment domain …
Catenin alpha 1	R.TPEELDDS*DFETEDFDVR.S	S641*	HPRD:00285_1	1.96842e+06	1.96899e+06	1132122	1908460	1117820	854084	3076432	1914660	3348087	3226554	1167624	1941199	1.00029	0.225906	2	461853	Q8N1C0	CTNNA1	00285_1	membrane cytoplasm	cell adhesion	protein binding	Pathways in cancer Leukocyte transendothelial migration Endometrial cancer Tight junction Adherens junction Arrhythmogenic right ventricular cardiomyopathy (ARVC)	Manual Assigned Name:Catenin alpha 1 HPRD>00285_1>S641>Catenin alpha 1 SwissPROT>CTN1_HUMAN>S641>Alpha-1 catenin (Cadherin-associated protein) (Alpha E-catenin) SwissPROT>CTNA1_HUMAN>S641>Isoform 2 of Catenin alpha-1 OS=Homo sapiens GN=CTNNA1 IPI>Q8N1C0>S271>CTNNA1 protein IPI>P35221>S271>Catenin alpha-1 IPI>P35221-2>S271>Isoform 2 of Catenin alpha-1 IPI>G3XAM7>S271> IPI>B4E2G8>S271>Uncharacteriz…
Catenin alpha 1	R.TPEELDDS*DFETEDFDVR.S	S641*	HPRD:00285_1	3.99826e+06	3.52241e+06	3137232	4144231	2265861	1366372	5552304	2777815	6067519	4098194	2968385	5225424	0.880985	0.173705	3	461853	Q8N1C0	CTNNA1	00285_1	membrane cytoplasm	cell adhesion	protein binding	Pathways in cancer Leukocyte transendothelial migration Endometrial cancer Tight junction Adherens junction Arrhythmogenic right ventricular cardiomyopathy (ARVC)	Manual Assigned Name:Catenin alpha 1 HPRD>00285_1>S641>Catenin alpha 1 SwissPROT>CTN1_HUMAN>S641>Alpha-1 catenin (Cadherin-associated protein) (Alpha E-catenin) SwissPROT>CTNA1_HUMAN>S641>Isoform 2 of Catenin alpha-1 OS=Homo sapiens GN=CTNNA1 IPI>Q8N1C0>S271>CTNNA1 protein IPI>P35221>S271>Catenin alpha-1 IPI>P35221-2>S271>Isoform 2 of Catenin alpha-1 IPI>G3XAM7>S271> IPI>B4E2G8>S271>Uncharacteriz…
Catenin, alpha 2	R.SRT*S*VQTEDDQLIAGQSAR.A	T653S654*	HPRD:00228_1	3.54147e+06	1.29241e+06	2729186	1146692	2690942	776684	2670937	856338	4569166	1671130	5047100	2011189	0.364935	0.0015086	3	114152793	Q8N1C0	CTNNA1	00285_1	membrane cytoplasm	cell adhesion	protein binding	Pathways in cancer Leukocyte transendothelial migration Endometrial cancer Tight junction Adherens junction Arrhythmogenic right ventricular cardiomyopathy (ARVC)	Manual Assigned Name:Catenin, alpha 2 HPRD>00228_1>T653S654>Catenin, alpha 2 HPRD>00285_1>T654S655>Catenin alpha 1 SwissPROT>CTN1_HUMAN>T654S655>Alpha-1 catenin (Cadherin-associated protein) (Alpha E-catenin) SwissPROT>CTNA1_HUMAN>T654S655>Isoform 2 of Catenin alpha-1 OS=Homo sapiens GN=CTNNA1 SwissPROT>CTNA2_HUMAN>T332S333>Isoform 6 of Catenin alpha-2 OS=Homo sapiens GN=CTNNA2 IPI>Q8N1C0>T284S28…
CBF1 interacting corepressor	R.NLTANDPSQEYVAS*EGEEDPEVEFLK.S	S202*	HPRD:05568_1	3.14754e+06	2.99528e+06	2213475	1780943	2319465	1308542	3935861	3457244	5326156	5359640	1942720	3070033	0.951627	0.204028	3	74727790	Q86X95	CIR1	05568_1	nucleus	regulation of transcription	protein binding	Notch signaling pathway	Manual Assigned Name:CBF1 interacting corepressor HPRD>05568_1>S202>CBF1 interacting corepressor IPI>Q86X95>S202>Corepressor interacting with RBPJ 1 NCBI>74727790>S202>CBF1-interacting corepressor (Recepin) NCBI>118599865>S202>CIR protein [Homo sapiens] [MASS=49584] NCBI>4160443>S202>CBF1 interacting corepressor CIR [Homo sapiens] NCBI>71051544>S202>CIR protein [Homo sapiens] [MASS=26168] NCBI>11…
CBP80	R.KTS*DANETEDHLESLICK.V	S22*	HPRD:02717_1	2.92257e+07	1.04275e+07	29595371	9627575	16668026	6378140	34557041	12191080	36899999	13755315	28408060	10185340	0.356792	0.000613289	3	1705654	Q09161	NCBP1	02717_1	nucleus	transport	protein binding	Spliceosome	Manual Assigned Name:CBP80 HPRD>02717_1>S22>CBP80 SwissPROT>CB80_HUMAN>S22>80 kDa nuclear cap binding protein (NCBP 80 kDa subunit) (CBP80) SwissPROT>NCBP1_HUMAN>S22>Nuclear cap-binding protein subunit 1 OS=Homo sapiens GN=NCBP1 PE=1 SV=1 IPI>Q09161>S22>Nuclear cap-binding protein subunit 1 IPI>F2Z2T1>S22>Uncharacterized protein NCBI>1705654>S22>80 kDa nuclear cap binding protein (NCBP 80 kDa sub…
CD2 associated protein	K.S*VDFDSLTVR.T	S458	HPRD:05026_1	3.19107e+06	2.89673e+06	1719032	2875340	2702768	2934027	4313893	2092527	4700930	3205349	2518741	3376405	0.90776	0.216225	2	30172980	Q9Y5K6	CD2AP	05026_1	cytoplasm	signal transduction	protein binding		Manual Assigned Name:CD2 associated protein HPRD>05026_1>S458>CD2 associated protein SwissPROT>CD2AP_HUMAN>S458>CD2-associated protein OS=Homo sapiens GN=CD2AP PE=1 SV=1 IPI>Q9Y5K6>S458>CD2-associated protein NCBI>30172980>S458>CD2-associated protein (Cas ligand with multiple SH3 domains) (Adapter protein CMS) NCBI>8886528>S458>CD2AP homolog [Homo sapiens] NCBI>4960047>S458>adapter protein CMS [H…
CD30	R.RS*STQLR.S	S443	HPRD:01074_1	1.15158e+07	1.87468e+07	8520106	21992726	11907345	15977932	10948251	17838223	14373244	18704689	11830133	19220430	1.62792	0.000854672	2	115978	P28908	TNFRSF8	01074_1	integral to membrane	signal transduction	protein binding	Cytokine-cytokine receptor interaction	Manual Assigned Name:CD30 HPRD>01074_1>S443>CD30 IPI>P28908>S443>Tumor necrosis factor receptor superfamily member 8 NCBI>115978>S443>Tumor necrosis factor receptor superfamily member 8 precursor (CD30L receptor) (Lymphocyte activation antigen CD30) (KI-1 antigen) NCBI>4261888>S443>CD30 antigen [Homo sapiens] NCBI>55663790>S443>tumor necrosis factor receptor superfamily, member 8 [Homo sapiens] […
CD30	R.RS*S*TQLR.S	S443S444	HPRD:01074_1	3.0971e+06	5.19594e+06	2675272	5092468	2934831	3364115	2807147	5034870	3581062	5354924	3487175	7133309	1.67768	0.00343584	2	115978	P28908	TNFRSF8	01074_1	integral to membrane	signal transduction	protein binding	Cytokine-cytokine receptor interaction	Manual Assigned Name:CD30 HPRD>01074_1>S443S444>CD30 IPI>P28908>S443S444>Tumor necrosis factor receptor superfamily member 8 NCBI>115978>S443S444>Tumor necrosis factor receptor superfamily member 8 precursor (CD30L receptor) (Lymphocyte activation antigen CD30) (KI-1 antigen) NCBI>4261888>S443S444>CD30 antigen [Homo sapiens] NCBI>55663790>S443S444>tumor necrosis factor receptor superfamily, membe…
CD30	R.RSS*TQLR.S	S444	HPRD:01074_1	1.15156e+07	1.87376e+07	8524144	21992726	11927243	15977932	10931901	17799886	14354541	18704744	11840352	19212701	1.62714	0.000854868	2	115978	P28908	TNFRSF8	01074_1	integral to membrane	signal transduction	protein binding	Cytokine-cytokine receptor interaction	Manual Assigned Name:CD30 HPRD>01074_1>S444>CD30 IPI>P28908>S444>Tumor necrosis factor receptor superfamily member 8 NCBI>115978>S444>Tumor necrosis factor receptor superfamily member 8 precursor (CD30L receptor) (Lymphocyte activation antigen CD30) (KI-1 antigen) NCBI>4261888>S444>CD30 antigen [Homo sapiens] NCBI>55663790>S444>tumor necrosis factor receptor superfamily, member 8 [Homo sapiens] […
CD30	R.SGAS*VTEPVAEER.G	S452	HPRD:01074_1	7.11502e+06	8.51169e+06	6766894	9926457	5773815	6085530	10214061	6318319	7745979	9696311	5074354	10531850	1.1963	0.0977123	2	115978	P28908	TNFRSF8	01074_1	integral to membrane	signal transduction	protein binding	Cytokine-cytokine receptor interaction	Manual Assigned Name:CD30 HPRD>01074_1>S452>CD30 IPI>P28908>S452>Tumor necrosis factor receptor superfamily member 8 IPI>D3YTD8>S452>Uncharacterized protein NCBI>115978>S452>Tumor necrosis factor receptor superfamily member 8 precursor (CD30L receptor) (Lymphocyte activation antigen CD30) (KI-1 antigen) NCBI>4261888>S452>CD30 antigen [Homo sapiens] NCBI>55663790>S452>tumor necrosis factor recepto…
CD97 antigen	R.ALRAS*ESGI.-	S831	HPRD:03130_1	3.72373e+06	1.68534e+07	2939324	17413283	3169590	15501454	3639539	14280193	5239296	15625392	3630924	21446909	4.52595	8.95347e-06	2	90110013	H7BYJ8	CD97	03130_3	integral to membrane	G-protein coupled receptor protein signaling pathway	protein binding calcium ion binding		Manual Assigned Name:CD97 antigen HPRD>03130_1>S831>CD97 antigen HPRD>03130_2>S738>CD97 antigen HPRD>03130_3>S782>CD97 antigen SwissPROT>CD97_HUMAN>S782>Isoform 3 of CD97 antigen OS=Homo sapiens GN=CD97 IPI>H7BYJ8>S781> IPI>P48960>S781>CD97 antigen IPI>P48960-2>S781>Isoform 2 of CD97 antigen IPI>P48960-3>S781>Isoform 3 of CD97 antigen IPI>F5H3G2>S781>Uncharacterized protein NCBI>90110013>S831>CD9…
CDC2	K.IGEGT*Y*GVVYKGR.H	T14Y15*	HPRD:00302_1	1.18425e+08	4.87284e+07	82200306	59334870	97326686	24123275	96644304	46556596	157684239	48492301	158268265	65135130	0.411472	0.0022565	3	334302921	P06493	CDK1	00302_2	nucleus cytoplasm	protein amino acid phosphorylation	protein binding ATP binding	Progesterone-mediated oocyte maturation p53 signaling pathway Cell cycle Oocyte meiosis Gap junction	Manual Assigned Name:CDC2 HPRD>00302_1>T14Y15>CDC2 HPRD>00302_2>T14Y15>CDC2 SwissPROT>CDC2_HUMAN>T14Y15>Cell division control protein 2 homolog (EC 2.7.1.37) (p34 protein kinase) (Cyclin-dependent kinase 1) (CDK1) SwissPROT>CDK1_HUMAN>T14Y15>Isoform 2 of Cell division protein kinase 1 OS=Homo sapiens GN=CDK1 IPI>P06493>T14Y15>Cyclin-dependent kinase 1 IPI>P06493-2>T14Y15>Isoform 2 of Cyclin-depen…
CDC2	K.IGEGT*Y*GVVYKGR.H	T14Y15*	HPRD:00302_1	4.37465e+07	1.64027e+07	30894647	21251555	38686215	7944007	35841875	17112244	62548125	17171347	50761819	18534542	0.374949	0.00119421	2	334302921	P06493	CDK1	00302_2	nucleus cytoplasm	protein amino acid phosphorylation	protein binding ATP binding	Progesterone-mediated oocyte maturation p53 signaling pathway Cell cycle Oocyte meiosis Gap junction	Manual Assigned Name:CDC2 HPRD>00302_1>T14Y15>CDC2 HPRD>00302_2>T14Y15>CDC2 SwissPROT>CDC2_HUMAN>T14Y15>Cell division control protein 2 homolog (EC 2.7.1.37) (p34 protein kinase) (Cyclin-dependent kinase 1) (CDK1) SwissPROT>CDK1_HUMAN>T14Y15>Isoform 2 of Cell division protein kinase 1 OS=Homo sapiens GN=CDK1 IPI>P06493>T14Y15>Cyclin-dependent kinase 1 IPI>P06493-2>T14Y15>Isoform 2 of Cyclin-depen…
CDC2	K.IEKIGEGT*Y*GVVYKGR.H	T14Y15*	HPRD:00302_1	2.34806e+07	9.59344e+06	18086024	13809116	25597053	1731923	15783478	9365237	38253211	9886275	19683445	13174674	0.408568	0.0153903	3	334302921	P06493	CDK1	00302_2	nucleus cytoplasm	protein amino acid phosphorylation	protein binding ATP binding	Progesterone-mediated oocyte maturation p53 signaling pathway Cell cycle Oocyte meiosis Gap junction	Manual Assigned Name:CDC2 HPRD>00302_1>T14Y15>CDC2 HPRD>00302_2>T14Y15>CDC2 SwissPROT>CDC2_HUMAN>T14Y15>Cell division control protein 2 homolog (EC 2.7.1.37) (p34 protein kinase) (Cyclin-dependent kinase 1) (CDK1) SwissPROT>CDK1_HUMAN>T14Y15>Isoform 2 of Cell division protein kinase 1 OS=Homo sapiens GN=CDK1 IPI>P06493>T14Y15>Cyclin-dependent kinase 1 IPI>P06493-2>T14Y15>Isoform 2 of Cyclin-depen…
CDC2	K.IEKIGEGT*Y*GVVYKGR.H	T14Y15*	HPRD:00302_1	1.87958e+06	594731	455222	54814	2823816	160435	790347	417779	3632479	242473	1696047	2098152	0.316416	0.0215738	4	334302921	P06493	CDK1	00302_2	nucleus cytoplasm	protein amino acid phosphorylation	protein binding ATP binding	Progesterone-mediated oocyte maturation p53 signaling pathway Cell cycle Oocyte meiosis Gap junction	Manual Assigned Name:CDC2 HPRD>00302_1>T14Y15>CDC2 HPRD>00302_2>T14Y15>CDC2 SwissPROT>CDC2_HUMAN>T14Y15>Cell division control protein 2 homolog (EC 2.7.1.37) (p34 protein kinase) (Cyclin-dependent kinase 1) (CDK1) SwissPROT>CDK1_HUMAN>T14Y15>Isoform 2 of Cell division protein kinase 1 OS=Homo sapiens GN=CDK1 IPI>P06493>T14Y15>Cyclin-dependent kinase 1 IPI>P06493-2>T14Y15>Isoform 2 of Cyclin-depen…
CDC2	K.IGEGT*Y*GVVYK.G	T14Y15*	HPRD:00302_1	4.55551e+08	1.10444e+08	179985564	141400267	448430555	48388766	505077045	85132630	667782888	130361844	476480385	146934445	0.242439	0.00126231	2	231726	P06493	CDK1	00446_1	nucleus membrane coat cytoplasm	protein amino acid phosphorylation	protein binding ATP binding	Alzheimer's disease Pathways in cancer Progesterone-mediated oocyte maturation Prostate cancer Small cell lung cancer p53 signaling pathway Meiosis - yeast Cell cycle Oocyte meiosis Gap junction Axon guidance Cell cycle - yeast	Manual Assigned Name:CDC2 HPRD>00302_1>T14Y15>CDC2 HPRD>00302_2>T14Y15>CDC2 HPRD>00310_1>T14Y15>Cyclin dependent kinase 2 HPRD>00310_2>T14Y15>Cyclin dependent kinase 2 HPRD>00446_1>T14Y15>Cyclin dependent kinase 3 SwissPROT>CDC2_HUMAN>T14Y15>Cell division control protein 2 homolog (EC 2.7.1.37) (p34 protein kinase) (Cyclin-dependent kinase 1) (CDK1) SwissPROT>CDK1_HUMAN>T14Y15>Isoform 2 of Cell d…
CDC2	K.IEKIGEGT*Y*GVVYK.G	T14Y15*	HPRD:00302_1	1.30761e+08	3.2546e+07	56221919	36071491	111259601	13834141	139591897	25061394	189306105	40608742	157426038	47154056	0.248896	0.00127245	3	334302921	P06493	CDK1	00302_2	nucleus cytoplasm	protein amino acid phosphorylation	protein binding ATP binding	Pathways in cancer Progesterone-mediated oocyte maturation Prostate cancer Small cell lung cancer p53 signaling pathway Meiosis - yeast Cell cycle Oocyte meiosis Gap junction Cell cycle - yeast	Manual Assigned Name:CDC2 HPRD>00302_1>T14Y15>CDC2 HPRD>00302_2>T14Y15>CDC2 SwissPROT>CDC2_HUMAN>T14Y15>Cell division control protein 2 homolog (EC 2.7.1.37) (p34 protein kinase) (Cyclin-dependent kinase 1) (CDK1) SwissPROT>CDK1_HUMAN>T14Y15>Isoform 2 of Cell division protein kinase 1 OS=Homo sapiens GN=CDK1 IPI>P06493>T14Y15>Cyclin-dependent kinase 1 IPI>P06493-2>T14Y15>Isoform 2 of Cyclin-depen…
CDC2	K.IEKIGEGT*Y*GVVYK.G	T14Y15*	HPRD:00302_1	2.59725e+07	5.4611e+06	13722346	6449924	23408884	2594089	35599854	4460229	32038423	6767921	25092802	7033354	0.210265	0.00027437	2	334302921	P06493	CDK1	00302_2	nucleus cytoplasm	protein amino acid phosphorylation	protein binding ATP binding	Pathways in cancer Progesterone-mediated oocyte maturation Prostate cancer Small cell lung cancer p53 signaling pathway Meiosis - yeast Cell cycle Oocyte meiosis Gap junction Cell cycle - yeast	Manual Assigned Name:CDC2 HPRD>00302_1>T14Y15>CDC2 HPRD>00302_2>T14Y15>CDC2 SwissPROT>CDC2_HUMAN>T14Y15>Cell division control protein 2 homolog (EC 2.7.1.37) (p34 protein kinase) (Cyclin-dependent kinase 1) (CDK1) SwissPROT>CDK1_HUMAN>T14Y15>Isoform 2 of Cell division protein kinase 1 OS=Homo sapiens GN=CDK1 IPI>P06493>T14Y15>Cyclin-dependent kinase 1 IPI>P06493-2>T14Y15>Isoform 2 of Cyclin-depen…
CDC2	K.IGEGT*YGVVYK.G	T14*	HPRD:00302_1	908248	231124	1234950	355598	1117161	209313	575087	142426	635200	301262	978842	147022	0.254473	0.000406451	3	231726	P06493	CDK1	00446_1	nucleus membrane coat cytoplasm	protein amino acid phosphorylation	protein binding ATP binding	Alzheimer's disease Pathways in cancer Progesterone-mediated oocyte maturation Prostate cancer Small cell lung cancer p53 signaling pathway Meiosis - yeast Cell cycle Oocyte meiosis Gap junction Axon guidance Cell cycle - yeast	Manual Assigned Name:CDC2 HPRD>00302_1>T14>CDC2 HPRD>00302_2>T14>CDC2 HPRD>00310_1>T14>Cyclin dependent kinase 2 HPRD>00310_2>T14>Cyclin dependent kinase 2 HPRD>00446_1>T14>Cyclin dependent kinase 3 SwissPROT>CDC2_HUMAN>T14>Cell division control protein 2 homolog (EC 2.7.1.37) (p34 protein kinase) (Cyclin-dependent kinase 1) (CDK1) SwissPROT>CDK1_HUMAN>T14>Isoform 2 of Cell division protein kinas…
CDC2	K.IGEGT*YGVVYK.G	T14*	HPRD:00302_1	9.79967e+06	4.96904e+06	4471675	7215112	6995498	2836193	6220130	4408020	15354109	4419806	15956927	5966052	0.507062	0.0306602	2	231726	P06493	CDK1	00446_1	nucleus membrane coat cytoplasm	protein amino acid phosphorylation	protein binding ATP binding	Alzheimer's disease Pathways in cancer Progesterone-mediated oocyte maturation Prostate cancer Small cell lung cancer p53 signaling pathway Meiosis - yeast Cell cycle Oocyte meiosis Gap junction Axon guidance Cell cycle - yeast	Manual Assigned Name:CDC2 HPRD>00302_1>T14>CDC2 HPRD>00302_2>T14>CDC2 HPRD>00310_1>T14>Cyclin dependent kinase 2 HPRD>00310_2>T14>Cyclin dependent kinase 2 HPRD>00446_1>T14>Cyclin dependent kinase 3 SwissPROT>CDC2_HUMAN>T14>Cell division control protein 2 homolog (EC 2.7.1.37) (p34 protein kinase) (Cyclin-dependent kinase 1) (CDK1) SwissPROT>CDK1_HUMAN>T14>Isoform 2 of Cell division protein kinas…
CDC2	K.IEKIGEGT*YGVVYK.G	T14*	HPRD:00302_1	1.23647e+06	478647	433924	483690	1034843	235284	779331	591989	2008074	682971	1926182	399300	0.387107	0.0157048	3	334302921	P06493	CDK1	00302_2	nucleus cytoplasm	protein amino acid phosphorylation	protein binding ATP binding	Pathways in cancer Progesterone-mediated oocyte maturation Prostate cancer Small cell lung cancer p53 signaling pathway Meiosis - yeast Cell cycle Oocyte meiosis Gap junction Cell cycle - yeast	Manual Assigned Name:CDC2 HPRD>00302_1>T14>CDC2 HPRD>00302_2>T14>CDC2 SwissPROT>CDC2_HUMAN>T14>Cell division control protein 2 homolog (EC 2.7.1.37) (p34 protein kinase) (Cyclin-dependent kinase 1) (CDK1) SwissPROT>CDK1_HUMAN>T14>Isoform 2 of Cell division protein kinase 1 OS=Homo sapiens GN=CDK1 IPI>P06493>T14>Cyclin-dependent kinase 1 IPI>P06493-2>T14>Isoform 2 of Cyclin-dependent kinase 1 IPI>…
CDC2	K.IGEGTY*GVVYKGR.H	Y15*	HPRD:00302_1	4.88567e+06	3.23333e+06	13321603	4144295	2983295	3631464	1701680	2589160	3247992	2940253	3173773	2861469	0.661799	0.183019	3	334302921	P06493	CDK1	00302_2	nucleus cytoplasm	protein amino acid phosphorylation	protein binding ATP binding	Progesterone-mediated oocyte maturation p53 signaling pathway Cell cycle Oocyte meiosis Gap junction	Manual Assigned Name:CDC2 HPRD>00302_1>Y15>CDC2 HPRD>00302_2>Y15>CDC2 SwissPROT>CDC2_HUMAN>Y15>Cell division control protein 2 homolog (EC 2.7.1.37) (p34 protein kinase) (Cyclin-dependent kinase 1) (CDK1) SwissPROT>CDK1_HUMAN>Y15>Isoform 2 of Cell division protein kinase 1 OS=Homo sapiens GN=CDK1 IPI>P06493>Y15>Cyclin-dependent kinase 1 IPI>P06493-2>Y15>Isoform 2 of Cyclin-dependent kinase 1 IPI>…
CDC2	K.IGEGTY*GVVYKGR.H	Y15*	HPRD:00302_1	1.09596e+06	597514	3315808	1107847	593863	758987	225294	486334	676826	581278	667998	53127	0.545199	0.129634	2	334302921	P06493	CDK1	00302_2	nucleus cytoplasm	protein amino acid phosphorylation	protein binding ATP binding	Progesterone-mediated oocyte maturation p53 signaling pathway Cell cycle Oocyte meiosis Gap junction	Manual Assigned Name:CDC2 HPRD>00302_1>Y15>CDC2 HPRD>00302_2>Y15>CDC2 SwissPROT>CDC2_HUMAN>Y15>Cell division control protein 2 homolog (EC 2.7.1.37) (p34 protein kinase) (Cyclin-dependent kinase 1) (CDK1) SwissPROT>CDK1_HUMAN>Y15>Isoform 2 of Cell division protein kinase 1 OS=Homo sapiens GN=CDK1 IPI>P06493>Y15>Cyclin-dependent kinase 1 IPI>P06493-2>Y15>Isoform 2 of Cyclin-dependent kinase 1 IPI>…
CDC2	K.IGEGTY*GVVYK.G	Y15*	HPRD:00302_1	1.82583e+08	8.62976e+07	240877528	80349341	149061274	134435655	199255348	73593937	147552529	78089028	176166996	65019866	0.472649	0.00090635	2	231726	P06493	CDK1	00446_1	nucleus membrane coat cytoplasm	protein amino acid phosphorylation	protein binding ATP binding	Alzheimer's disease Pathways in cancer Progesterone-mediated oocyte maturation Prostate cancer Small cell lung cancer p53 signaling pathway Meiosis - yeast Cell cycle Oocyte meiosis Gap junction Axon guidance Cell cycle - yeast	Manual Assigned Name:CDC2 HPRD>00302_1>Y15>CDC2 HPRD>00302_2>Y15>CDC2 HPRD>00310_1>Y15>Cyclin dependent kinase 2 HPRD>00310_2>Y15>Cyclin dependent kinase 2 HPRD>00446_1>Y15>Cyclin dependent kinase 3 SwissPROT>CDC2_HUMAN>Y15>Cell division control protein 2 homolog (EC 2.7.1.37) (p34 protein kinase) (Cyclin-dependent kinase 1) (CDK1) SwissPROT>CDK1_HUMAN>Y15>Isoform 2 of Cell division protein kinas…
CDC2	K.IEKIGEGTY*GVVYK.G	Y15*	HPRD:00302_1	1.30346e+07	3.49569e+06	25118914	2689554	10985625	3576832	10197929	2727292	9174410	4777191	9696070	3707599	0.268186	0.00039149	3	334302921	P06493	CDK1	00302_2	nucleus cytoplasm	protein amino acid phosphorylation	protein binding ATP binding	Pathways in cancer Progesterone-mediated oocyte maturation Prostate cancer Small cell lung cancer p53 signaling pathway Meiosis - yeast Cell cycle Oocyte meiosis Gap junction Cell cycle - yeast	Manual Assigned Name:CDC2 HPRD>00302_1>Y15>CDC2 HPRD>00302_2>Y15>CDC2 SwissPROT>CDC2_HUMAN>Y15>Cell division control protein 2 homolog (EC 2.7.1.37) (p34 protein kinase) (Cyclin-dependent kinase 1) (CDK1) SwissPROT>CDK1_HUMAN>Y15>Isoform 2 of Cell division protein kinase 1 OS=Homo sapiens GN=CDK1 IPI>P06493>Y15>Cyclin-dependent kinase 1 IPI>P06493-2>Y15>Isoform 2 of Cyclin-dependent kinase 1 IPI>…
CDC2	K.IEKIGEGTY*GVVYK.G	Y15*	HPRD:00302_1	1.95447e+06	389799	3590507		2154054	506174	1535550	104218	1210538	525737	1281713	423067	0.19944	0.0026878	2	334302921	P06493	CDK1	00302_2	nucleus cytoplasm	protein amino acid phosphorylation	protein binding ATP binding	Pathways in cancer Progesterone-mediated oocyte maturation Prostate cancer Small cell lung cancer p53 signaling pathway Meiosis - yeast Cell cycle Oocyte meiosis Gap junction Cell cycle - yeast	Manual Assigned Name:CDC2 HPRD>00302_1>Y15>CDC2 HPRD>00302_2>Y15>CDC2 SwissPROT>CDC2_HUMAN>Y15>Cell division control protein 2 homolog (EC 2.7.1.37) (p34 protein kinase) (Cyclin-dependent kinase 1) (CDK1) SwissPROT>CDK1_HUMAN>Y15>Isoform 2 of Cell division protein kinase 1 OS=Homo sapiens GN=CDK1 IPI>P06493>Y15>Cyclin-dependent kinase 1 IPI>P06493-2>Y15>Isoform 2 of Cyclin-dependent kinase 1 IPI>…
CDC2 related protein kinase 7	R.QRS*VS*PYSR.R	S301S303*	HPRD:10849_1	3.21869e+07	3.13126e+07	9366194	32856073	29208654	22289550	32904556	32359961	48266441	34380913	41188472	34676632	0.972839	0.20206	2	308153421	Q9NYV4	CDK12	10849_1	nucleus keratin filament	protein amino acid phosphorylation	ATP binding		Manual Assigned Name:CDC2 related protein kinase 7 HPRD>10849_1>S301S303>CDC2 related protein kinase 7 SwissPROT>CD2L7_HUMAN>S301S303>Cell division cycle 2-related protein kinase 7 (EC 2.7.1.37) (CDC2-related protein kinase 7) (CrkRS) SwissPROT>CDK12_HUMAN>S301S303>Isoform 2 of Cell division protein kinase 12 OS=Homo sapiens GN=CDK12 IPI>Q9NYV4>S301S303>Cyclin-dependent kinase 12 IPI>J3QSD7>S301S…
CDC2 related protein kinase 7	R.S*VS*PYSR.R	S301S303*	HPRD:10849_1	6.16089e+07	4.98571e+07	56155499	61601376	66566906	37065749	42979610	44890940	75003824	49632643	67338524	56094677	0.809252	0.0523333	2	308153421	Q9NYV4	CDK12	10849_1	nucleus keratin filament	protein amino acid phosphorylation	ATP binding		Manual Assigned Name:CDC2 related protein kinase 7 HPRD>10849_1>S301S303>CDC2 related protein kinase 7 SwissPROT>CD2L7_HUMAN>S301S303>Cell division cycle 2-related protein kinase 7 (EC 2.7.1.37) (CDC2-related protein kinase 7) (CrkRS) SwissPROT>CDK12_HUMAN>S301S303>Isoform 2 of Cell division protein kinase 12 OS=Homo sapiens GN=CDK12 IPI>Q9NYV4>S301S303>Cyclin-dependent kinase 12 IPI>J3QSD7>S301S…
CDC2 related protein kinase 7	R.QRS*VSPY*SR.R	S301Y305*	HPRD:10849_1	3.6472e+07	3.13968e+07	30544711	32856073	29224059	22440745	32921151	32620856	48258749	34389577	41411428	34676632	0.860846	0.0904357	2	308153421	Q9NYV4	CDK12	10849_1	nucleus keratin filament	protein amino acid phosphorylation	ATP binding		Manual Assigned Name:CDC2 related protein kinase 7 HPRD>10849_1>S301Y305>CDC2 related protein kinase 7 SwissPROT>CD2L7_HUMAN>S301Y305>Cell division cycle 2-related protein kinase 7 (EC 2.7.1.37) (CDC2-related protein kinase 7) (CrkRS) SwissPROT>CDK12_HUMAN>S301Y305>Isoform 2 of Cell division protein kinase 12 OS=Homo sapiens GN=CDK12 IPI>Q9NYV4>S301Y305>Cyclin-dependent kinase 12 IPI>J3QSD7>S301Y…
CDC2 related protein kinase 7	R.QRS*VS*PYSR.R	S301S303*	HPRD:10849_1	3.03056e+06	2.38554e+06	2359777	2579802	3011797	2071445	3499796	1911626	2593011	2481889	3688439	2882948	0.787161	0.0276519	3	308153421	Q9NYV4	CDK12	10849_1	nucleus keratin filament	protein amino acid phosphorylation	ATP binding		Manual Assigned Name:CDC2 related protein kinase 7 HPRD>10849_1>S301S303>CDC2 related protein kinase 7 SwissPROT>CD2L7_HUMAN>S301S303>Cell division cycle 2-related protein kinase 7 (EC 2.7.1.37) (CDC2-related protein kinase 7) (CrkRS) SwissPROT>CDK12_HUMAN>S301S303>Isoform 2 of Cell division protein kinase 12 OS=Homo sapiens GN=CDK12 IPI>Q9NYV4>S301S303>Cyclin-dependent kinase 12 IPI>J3QSD7>S301S…
CDC2 related protein kinase 7	R.QRSVS*PY*SR.R	S303Y305*	HPRD:10849_1	3.0155e+07	2.78254e+07	30363239	32856073	29158786	5136755	32904556	32076717	48266441	34380913	10082192	34676632	0.922745	0.195883	2	308153421	Q9NYV4	CDK12	10849_1	nucleus keratin filament	protein amino acid phosphorylation	ATP binding		Manual Assigned Name:CDC2 related protein kinase 7 HPRD>10849_1>S303Y305>CDC2 related protein kinase 7 SwissPROT>CD2L7_HUMAN>S303Y305>Cell division cycle 2-related protein kinase 7 (EC 2.7.1.37) (CDC2-related protein kinase 7) (CrkRS) SwissPROT>CDK12_HUMAN>S303Y305>Isoform 2 of Cell division protein kinase 12 OS=Homo sapiens GN=CDK12 IPI>Q9NYV4>S303Y305>Cyclin-dependent kinase 12 IPI>J3QSD7>S303Y…
CDC2 related protein kinase 7	R.HS*S*ISPVRLPLNSSLGAELSR.K	S382S383*	HPRD:10849_1	1.35754e+06	2.08822e+06	1551076	1088662	166925	364080	1399578	1849030	2717673	4971184	952459	2168167	1.53824	0.148534	4	308153421	Q9NYV4	CDK12	10849_1	nucleus keratin filament mediator complex	protein amino acid phosphorylation	ATP binding		Manual Assigned Name:CDC2 related protein kinase 7 HPRD>10849_1>S382S383>CDC2 related protein kinase 7 SwissPROT>CD2L7_HUMAN>S382S383>Cell division cycle 2-related protein kinase 7 (EC 2.7.1.37) (CDC2-related protein kinase 7) (CrkRS) SwissPROT>CDK12_HUMAN>S382S383>Isoform 2 of Cell division protein kinase 12 OS=Homo sapiens GN=CDK12 IPI>Q9NYV4>S382S383>Cyclin-dependent kinase 12 IPI>J3QSD7>S382S…
CDC2 related protein kinase 7	R.HSS*IS*PVRLPLNSSLGAELSR.K	S383S385*	HPRD:10849_1	7.3394e+06	8.69176e+06	9653993	5734493	1511174	1817649	8170805	9872853	13105588	17737357	4255428	8296458	1.18426	0.201802	3	308153421	Q9NYV4	CDK12	10849_1	nucleus keratin filament mediator complex	protein amino acid phosphorylation	ATP binding		Manual Assigned Name:CDC2 related protein kinase 7 HPRD>10849_1>S383S385>CDC2 related protein kinase 7 SwissPROT>CD2L7_HUMAN>S383S385>Cell division cycle 2-related protein kinase 7 (EC 2.7.1.37) (CDC2-related protein kinase 7) (CrkRS) SwissPROT>CDK12_HUMAN>S383S385>Isoform 2 of Cell division protein kinase 12 OS=Homo sapiens GN=CDK12 IPI>Q9NYV4>S383S385>Cyclin-dependent kinase 12 IPI>J3QSD7>S383S…
CDC2 related protein kinase 7	R.HLLTDLPLPPELPGGDLS*PPDS*PEPK.A	S681S685	HPRD:10849_1	2.64048e+06	4.43223e+06	1138461	1557757	1150650	210062	4115854	6063110	6217881	8751035	579550	5579203	1.67857	0.188425	3	308153421	Q9NYV4	CDK12	10849_1	nucleus keratin filament	protein amino acid phosphorylation	ATP binding		Manual Assigned Name:CDC2 related protein kinase 7 HPRD>10849_1>S681S685>CDC2 related protein kinase 7 SwissPROT>CD2L7_HUMAN>S681S685>Cell division cycle 2-related protein kinase 7 (EC 2.7.1.37) (CDC2-related protein kinase 7) (CrkRS) SwissPROT>CDK12_HUMAN>S681S685>Isoform 2 of Cell division protein kinase 12 OS=Homo sapiens GN=CDK12 IPI>Q9NYV4>S681S685>Cyclin-dependent kinase 12 IPI>J3QSD7>S681S…
CDC26	K.QKEDVEVVGGS*DGEGAIGLSSDPK.S	S42	HPRD:13012_1	8.75358e+06	5.58745e+06	10722465	5385246	7469703	5081550	11092754	3954313	7389492	9175819	7093465	4340325	0.638305	0.0122591	3	74751322	Q8NHZ8	CDC26	13012_1	nucleus	cell cycle	binding	Progesterone-mediated oocyte maturation Meiosis - yeast Cell cycle Oocyte meiosis Cell cycle - yeast Ubiquitin mediated proteolysis	Manual Assigned Name:CDC26 HPRD>13012_1>S42>CDC26 SwissPROT>CDC26_HUMAN>S42>Anaphase-promoting complex subunit CDC26 OS=Homo sapiens GN=CDC26 PE=1 SV=1 IPI>Q8NHZ8>S42>Anaphase-promoting complex subunit CDC26 NCBI>74751322>S42>Anaphase-promoting complex subunit CDC26 (Cell division cycle protein 26 homolog) NCBI>55859554>S42>cell division cycle 26 [Homo sapiens] NCBI>42490982>S42>CDC26 subunit of …
CDC26	R.SSQFGS*LEF.-	S82	HPRD:13012_1	2.13375e+07	2.5449e+07	7646101	25455200	16546742	8584577	22485512	17935256	39332271	36315904	20676720	38954272	1.19269	0.179264	2	74751322	Q8NHZ8	CDC26	13012_1	nucleus	cell cycle	binding	Progesterone-mediated oocyte maturation Meiosis - yeast Cell cycle Oocyte meiosis Cell cycle - yeast Ubiquitin mediated proteolysis	Manual Assigned Name:CDC26 HPRD>13012_1>S82>CDC26 SwissPROT>CDC26_HUMAN>S82>Anaphase-promoting complex subunit CDC26 OS=Homo sapiens GN=CDC26 PE=1 SV=1 IPI>Q8NHZ8>S82>Anaphase-promoting complex subunit CDC26 NCBI>74751322>S82>Anaphase-promoting complex subunit CDC26 (Cell division cycle protein 26 homolog) NCBI>55859554>S82>cell division cycle 26 [Homo sapiens] NCBI>42490982>S82>CDC26 subunit of …
[truncated: 4,253 more rows]

## Sheet: MAPK ERK superpath genes
ADAM12
ARHGEF16
ARHGEF3
ARHGEF39
ARHGEF7
ARPC1A
ARPC1B
ARPC2
ARPC3
ARPC4
ARPC5
ARPC5L
ARRB1
ARRB2
ATF1
ATF4
BAD
BCL2L11
BLK
BRAF
BUB1
CALM1
CALM2
CALM3
CALML3
CALML5
CAMK1
CAMK1D
CAMK1G
CAMK2A
CAMK2B
CAMK2G
CAMK4
CAMKK1
CAMKV
CAPZA1
CAPZA2
CAPZB
[truncated: 237 more rows]

[truncated: 1 more sheets: MAPK ERK superpath related pep]
