# Supplementary material for: Overexpression of Tpl2 is linked to imatinib resistance and activation of MEK‐ERK and NF‐κB pathways in a model of chronic myeloid leukemia
Source: Mol Oncol. 2018 Apr 6;12(5):630–47. doi: 10.1002/1878-0261.12186 (PMC5928369; doi:10.1002/1878-0261.12186)
Supplement: Supplementary file 9 — Table S3. Tpl2 expression patterns in various cancers based on the data from The Cancer Genome Atlas (TCGA) datasets. [file MOL2-12-630-s009.xlsx]

## Sheet: Sheet1
Table S3: Tpl2 expression patterns in various cancers based on the data from The Cancer Genome Atlas (TCGA) datasets.
Cancer Type	Dataset	Fold change	Tumor Samples	Normal Samples	overexpression p value	underexpression p value
Colon Adenocarcinoma	TCGA Colorectal	1.839	101	22	1.85e-08	1
Ovarian Serous Cystadenocarcinoma	TCGA Ovarian 2	1.114	607	561	3.88e-31	1
Endometrial Endometroid Adenocarcinoma	TCGA Endometrium	1.062	291	363	5.24e-12	1
Lung Adenocarcinoma, Mixed Subtype	TCGA Lung 2	1.046	67	810	0.000864	0.999
Diffuse Gastric Adenocarcinoma	TCGA Gastric	1.038	45	330	0.006	0.994
Hepatocellular Carcinoma	TCGA Liver	1.034	97	115	0.006	0.994
Gastric Adenocarcinoma	TCGA Gastric	1.027	173	330	0.005	0.995
Acute Myeloid Leukemia	TCGA Leukemia 2	1.004	197	195	0.081	0.919
Clear Cell Renal Cell Carcinoma	TCGA Renal 2	-1.021	489	539	1	1.59e-07
Squamous Cell Lung Carcinoma	TCGA Lung 2	-1.041	348	810	1	6.89e-07
Head and Neck Squamous Cell Carcinoma	TCGA Head-Neck	-1.044	290	338	1	1.51e-08
Cutaneous Melanoma	TCGA Melanoma	-1.147	58	312	1	2.92e-05
Brain Glioblastoma	TCGA Brain 2	-1.383	542	720	1	4.07e-142
Invasive Breast Carcinoma	TCGA Breast	-2.148	76	61	1	1.3e-10
Invasive Ductal Breast Carcinoma	TCGA Breast	-2.393	389	61	1	1.67e-16
Source:	https://www.oncomine.org/resource/main.html#a%3A7720%3Bd%3A111290077%3Bdso%3AgeneOverex%3Bdt%3ApredefinedClass%3Bec%3A%5B2%5D%3Bepv%3A150001.151078%2C3508%3Bet%3Aover%3Bf%3A540819%3Bg%3A1326%3Bp%3A200010739%3Bpg%3A1%3Bpvf%3A26894%2C150004%2C800051930%3Bscr%3Adatasets%3Bss%3Aanalysis%3Bth%3Ag100.0%2Cp1.000%2Cfc0.0%3Bv%3A18
Selection Criteria:	100 Total Samples minimum
	Sorted by p value, selecting smallest p value
	Selected 7 overexpressing, and 7 underexpressing
	removed duplicates from multiple cohorts, selecting for strongest p value
	Added AML to list after, as it is the only leukemia dataset
